# Supplementary material for: Probing the subtle differences between promethium and curium
Source: Nat Commun. 2025 Apr 4;16:3220. doi: 10.1038/s41467-025-58209-3 (PMC11971438; doi:10.1038/s41467-025-58209-3)
Supplement: Supplementary file 3 — Source Data [file 41467_2025_58209_MOESM3_ESM.xlsx]

## Sheet: Metal Bond Distances
	2-1						1-1												Ln
	AVG N-Bond Distance	Error		Shortest N-Bond Distance	Error		AVG N-Bond Distance	Error		Shortest N-Bond Distance	Error				Volume	Error
MES4-2: La																			Ce	1
MES6b: Ce	2.651	13		2.631	7		2.693	13		2.676	7				3027.8	6			Pr	2
MES1: Pr	2.64	2		2.598	2		2.598	4		2.593	2				2756.07	12			Nd	3
FDW24a: Nd	2.621	17		2.588	2		2.58	3		2.577	2				2748.96	9			Pm	4
Pm	2.612	16		2.583	3		2.5763	9		2.576	3				2752.37	18			Sm	5
FDW25a: Sm	2.599	17		2.566	2		2.556	8		2.551	2				2739.91	12			Eu	6
MES11: Eu	2.58	2		2.533	4		2.539	18		2.514	4				2714.5	16			Gd	7
MES5: Gd	2.576	16		2.542	3		2.53	9		2.521	3				2718.02	9			Tb	8
MES8: Tb	2.564	16		2.536	5		2.513	12		2.497	6				2706.9	4			Dy	9
MES12: Dy	2.554	17		2.521	5		2.494	12		2.483	5				2708.96	19			Ho	10
FDW23a: Ho	2.545	14		2.518	2		2.492	17		2.47	2				2697.49	12			Er	11
MES2: Er	2.535	13		2.507	2		2.479	19		2.455	2				2691.86	9			Cm
Cm	2.601	16		2.572	3		2.551	3		2.548	4				2731.58	9
MES9-2: Tm
MES10-2: Yb
MES7-2: Lu
My folder
Frankie Cif Folder
In progress
Didnt Form Complex
	2-1						1-1
	AVG N-Bond Distance	Error		Shortest N-Bond Distance	Error		AVG N-Bond Distance	Error		Shortest N-Bond Distance	Error				Volume	Error
MES1: Pr	2.64	2		2.598	2		2.598	4		2.593	2				2756.07	12
MES2: Er	2.535	13		2.507	2		2.479	19		2.455	2				2691.86	9
FDW23a: Ho	2.545	14		2.518	2		2.492	17		2.47	2				2697.49	12
MES4-2: La
MES5: Gd	2.576	16		2.542	3		2.53	9		2.521	3				2718.02	9
MES6b: Ce
MES7-2: Lu
MES8: Tb	2.564	16		2.536	5		2.513	12		2.497	6				2706.9	4
MES9-2: Tm
MES10-2: Yb
MES11: Eu	2.58	2		2.533	4		2.539	18		2.514	4				2714.5	16
MES12: Dy	2.554	17		2.521	5		2.494	12		2.483	5				2708.96	19
Frankie
Nd	2.621	18		2.5857	18		2.583	3		2.5795	18				2748.96	9
Pm	2.612	16		2.583	3		2.5763	9		2.576	3				2752.37	18
Sm
Cm	2.601	16		2.572	3		2.66	19		2.548	4				2731.58	9
																											2-1			1-1
																											Average N-Bond Distance	Shortest N-Bond Distance		Average N-Bond Distance	Shortest N-Bond Distance
																										Ce	2.651	2.631		2.693	2.676
																										Pr	2.64	2.598		2.598	2.593
																										Nd	2.621	2.588		2.58	2.577
																										Pm	2.612	2.583		2.5763	2.576
																										Sm	2.599	2.566		2.556	2.551
																										Eu	2.58	2.533		2.539	2.514
																										Gd	2.576	2.542		2.53	2.521
																										Tb	2.564	2.536		2.513	2.497
																										Dy	2.554	2.521		2.494	2.483
																										Ho	2.545	2.518		2.492	2.47
																										Er	2.535	2.507		2.479	2.455
																										Cm	2.601	2.572		2.551	2.548

## Sheet: Absorbance Data
			intensity adjustment for graph
	NdTerpy				PmTerpy			SmTerpy			CmTerpy
	250.212	0.13	0.03		300.213	0.308		250.212	0.046		300.213	0.047
	250.641	0.112	0.012		300.647	0.308		250.641	0.041		300.647	0.048
	251.069	0.126	0.026		301.08	0.308		251.069	0.045		301.08	0.048
	251.498	0.119	0.019		301.514	0.308		251.498	0.036		301.514	0.049
	251.927	0.139	0.039		301.948	0.308		251.927	0.041		301.948	0.05
	252.355	0.118	0.018		302.381	0.308		252.355	0.049		302.381	0.049
	252.784	0.116	0.016		302.815	0.307		252.784	0.043		302.815	0.051
	253.213	0.129	0.029		303.249	0.31		253.213	0.036		303.249	0.052
	253.642	0.126	0.026		303.683	0.31		253.642	0.029		303.683	0.053
	254.071	0.123	0.023		304.116	0.311		254.071	0.047		304.116	0.052
	254.5	0.125	0.025		304.55	0.311		254.5	0.05		304.55	0.051
	254.929	0.141	0.041		304.984	0.312		254.929	0.05		304.984	0.057
	255.358	0.163	0.063		305.418	0.312		255.358	0.057		305.418	0.057
	255.787	0.153	0.053		305.852	0.312		255.787	0.045		305.852	0.056
	256.217	0.139	0.039		306.286	0.312		256.217	0.026		306.286	0.054
	256.646	0.145	0.045		306.72	0.312		256.646	0.055		306.72	0.05
	257.075	0.142	0.042		307.154	0.312		257.075	0.063		307.154	0.052
	257.504	0.133	0.033		307.588	0.312		257.504	0.035		307.588	0.052
	257.934	0.159	0.059		308.023	0.312		257.934	0.049		308.023	0.053
	258.363	0.147	0.047		308.457	0.311		258.363	0.04		308.457	0.054
	258.793	0.122	0.022		308.891	0.311		258.793	0.037		308.891	0.054
	259.222	0.127	0.027		309.326	0.31		259.222	0.047		309.326	0.055
	259.651	0.119	0.019		309.76	0.311		259.651	0.041		309.76	0.053
	260.081	0.129	0.029		310.194	0.312		260.081	0.054		310.194	0.052
	260.511	0.123	0.023		310.629	0.313		260.511	0.054		310.629	0.054
	260.94	0.114	0.014		311.063	0.314		260.94	0.032		311.063	0.056
	261.37	0.13	0.03		311.498	0.314		261.37	0.029		311.498	0.062
	261.8	0.135	0.035		311.932	0.315		261.8	0.047		311.932	0.06
	262.229	0.134	0.034		312.367	0.314		262.229	0.082		312.367	0.058
	262.659	0.114	0.014		312.802	0.314		262.659	0.051		312.802	0.059
	263.089	0.129	0.029		313.236	0.315		263.089	0.057		313.236	0.058
	263.519	0.145	0.045		313.671	0.317		263.519	0.045		313.671	0.061
	263.949	0.122	0.022		314.106	0.318		263.949	0.067		314.106	0.061
	264.379	0.134	0.034		314.541	0.316		264.379	0.044		314.541	0.062
	264.809	0.129	0.029		314.976	0.316		264.809	0.045		314.976	0.063
	265.239	0.115	0.015		315.41	0.314		265.239	0.051		315.41	0.063
	265.669	0.125	0.025		315.845	0.314		265.669	0.047		315.845	0.062
	266.099	0.121	0.021		316.28	0.315		266.099	0.069		316.28	0.06
	266.529	0.133	0.033		316.715	0.314		266.529	0.056		316.715	0.064
	266.96	0.137	0.037		317.15	0.314		266.96	0.065		317.15	0.065
	267.39	0.117	0.017		317.586	0.315		267.39	0.049		317.586	0.063
	267.82	0.129	0.029		318.021	0.315		267.82	0.041		318.021	0.062
	268.251	0.115	0.015		318.456	0.315		268.251	0.04		318.456	0.06
	268.681	0.145	0.045		318.891	0.316		268.681	0.07		318.891	0.062
	269.111	0.126	0.026		319.326	0.318		269.111	0.064		319.326	0.064
	269.542	0.141	0.041		319.762	0.319		269.542	0.046		319.762	0.066
	269.973	0.148	0.048		320.197	0.321		269.973	0.021		320.197	0.067
	270.403	0.13	0.03		320.633	0.322		270.403	0.048		320.633	0.07
	270.834	0.155	0.055		321.068	0.323		270.834	0.064		321.068	0.072
	271.264	0.128	0.028		321.503	0.323		271.264	0.031		321.503	0.069
	271.695	0.141	0.041		321.939	0.324		271.695	0.05		321.939	0.07
	272.126	0.154	0.054		322.375	0.325		272.126	0.035		322.375	0.072
	272.557	0.144	0.044		322.81	0.328		272.557	0.054		322.81	0.074
	272.987	0.134	0.034		323.246	0.332		272.987	0.037		323.246	0.078
	273.418	0.121	0.021		323.681	0.334		273.418	0.052		323.681	0.082
	273.849	0.131	0.031		324.117	0.34		273.849	0.046		324.117	0.088
	274.28	0.136	0.036		324.553	0.345		274.28	0.056		324.553	0.093
	274.711	0.124	0.024		324.989	0.352		274.711	0.041		324.989	0.101
	275.142	0.138	0.038		325.425	0.36		275.142	0.026		325.425	0.107
	275.573	0.14	0.04		325.861	0.369		275.573	0.046		325.861	0.119
	276.004	0.14	0.04		326.296	0.381		276.004	0.058		326.296	0.135
	276.435	0.142	0.042		326.732	0.395		276.435	0.047		326.732	0.15
	276.867	0.16	0.06		327.168	0.409		276.867	0.049		327.168	0.166
	277.298	0.132	0.032		327.605	0.425		277.298	0.053		327.605	0.183
	277.729	0.148	0.048		328.041	0.442		277.729	0.059		328.041	0.202
	278.16	0.112	0.012		328.477	0.461		278.16	0.047		328.477	0.222
	278.592	0.128	0.028		328.913	0.48		278.592	0.036		328.913	0.244
	279.023	0.135	0.035		329.349	0.502		279.023	0.04		329.349	0.265
	279.455	0.115	0.015		329.785	0.526		279.455	0.046		329.785	0.29
	279.886	0.12	0.02		330.222	0.548		279.886	0.06		330.222	0.316
	280.318	0.123	0.023		330.658	0.574		280.318	0.048		330.658	0.342
	280.749	0.133	0.033		331.094	0.6		280.749	0.054		331.094	0.369
	281.181	0.144	0.044		331.531	0.625		281.181	0.048		331.531	0.399
	281.613	0.155	0.055		331.967	0.651		281.613	0.039		331.967	0.425
	282.044	0.112	0.012		332.404	0.674		282.044	0.058		332.404	0.454
	282.476	0.157	0.057		332.84	0.7		282.476	0.066		332.84	0.483
	282.908	0.138	0.038		333.277	0.725		282.908	0.057		333.277	0.51
	283.34	0.126	0.026		333.714	0.752		283.34	0.039		333.714	0.535
	283.772	0.123	0.023		334.15	0.777		283.772	0.046		334.15	0.563
	284.203	0.141	0.041		334.587	0.801		284.203	0.053		334.587	0.59
	284.635	0.141	0.041		335.024	0.826		284.635	0.062		335.024	0.614
	285.067	0.135	0.035		335.461	0.849		285.067	0.063		335.461	0.64
	285.499	0.14	0.04		335.897	0.871		285.499	0.048		335.897	0.663
	285.931	0.155	0.055		336.334	0.895		285.931	0.06		336.334	0.688
	286.364	0.161	0.061		336.771	0.917		286.364	0.06		336.771	0.715
	286.796	0.141	0.041		337.208	0.941		286.796	0.041		337.208	0.739
	287.228	0.144	0.044		337.645	0.963		287.228	0.045		337.645	0.762
	287.66	0.146	0.046		338.082	0.984		287.66	0.06		338.082	0.786
	288.092	0.136	0.036		338.519	1.003		288.092	0.06		338.519	0.806
	288.525	0.134	0.034		338.956	1.024		288.525	0.054		338.956	0.824
	288.957	0.141	0.041		339.394	1.042		288.957	0.056		339.394	0.845
	289.39	0.156	0.056		339.831	1.06		289.39	0.061		339.831	0.867
	289.822	0.155	0.055		340.268	1.081		289.822	0.045		340.268	0.886
	290.255	0.108	0.008		340.705	1.098		290.255	0.055		340.705	0.907
	290.687	0.113	0.013		341.143	1.114		290.687	0.054		341.143	0.925
	291.12	0.133	0.033		341.58	1.131		291.12	0.064		341.58	0.941
	291.552	0.135	0.035		342.018	1.147		291.552	0.065		342.018	0.962
	291.985	0.123	0.023		342.455	1.163		291.985	0.073		342.455	0.979
	292.418	0.127	0.027		342.892	1.178		292.418	0.053		342.892	0.996
	292.85	0.13	0.03		343.33	1.194		292.85	0.062		343.33	1.014
	293.283	0.126	0.026		343.768	1.208		293.283	0.06		343.768	1.033
	293.716	0.126	0.026		344.205	1.223		293.716	0.09		344.205	1.049
	294.149	0.129	0.029		344.643	1.238		294.149	0.084		344.643	1.064
	294.582	0.109	0.009		345.081	1.251		294.582	0.047		345.081	1.078
	295.015	0.121	0.021		345.518	1.264		295.015	0.04		345.518	1.093
	295.448	0.131	0.031		345.956	1.278		295.448	0.044		345.956	1.106
	295.881	0.132	0.032		346.394	1.292		295.881	0.065		346.394	1.121
	296.314	0.141	0.041		346.832	1.305		296.314	0.063		346.832	1.131
	296.747	0.144	0.044		347.27	1.317		296.747	0.052		347.27	1.143
	297.18	0.148	0.048		347.708	1.329		297.18	0.057		347.708	1.156
	297.613	0.14	0.04		348.146	1.34		297.613	0.056		348.146	1.171
	298.047	0.155	0.055		348.584	1.35		298.047	0.045		348.584	1.181
	298.48	0.16	0.06		349.022	1.361		298.48	0.055		349.022	1.192
	298.913	0.155	0.055		349.46	1.372		298.913	0.052		349.46	1.204
	299.347	0.152	0.052		349.898	1.381		299.347	0.059		349.898	1.217
	299.78	0.145	0.045		350.336	1.392		299.78	0.063		350.336	1.229
	300.213	0.159	0.059		350.774	1.402		300.213	0.063		350.774	1.24
	300.647	0.15	0.05		351.213	1.411		300.647	0.035		351.213	1.25
	301.08	0.142	0.042		351.651	1.422		301.08	0.055		351.651	1.261
	301.514	0.126	0.026		352.089	1.432		301.514	0.067		352.089	1.273
	301.948	0.153	0.053		352.528	1.441		301.948	0.078		352.528	1.283
	302.381	0.155	0.055		352.966	1.45		302.381	0.077		352.966	1.292
	302.815	0.147	0.047		353.405	1.46		302.815	0.056		353.405	1.302
	303.249	0.135	0.035		353.843	1.468		303.249	0.05		353.843	1.314
	303.683	0.128	0.028		354.282	1.477		303.683	0.073		354.282	1.324
	304.116	0.126	0.026		354.72	1.486		304.116	0.042		354.72	1.332
	304.55	0.15	0.05		355.159	1.494		304.55	0.054		355.159	1.337
	304.984	0.117	0.017		355.598	1.5		304.984	0.064		355.598	1.344
	305.418	0.135	0.035		356.036	1.506		305.418	0.08		356.036	1.351
	305.852	0.142	0.042		356.475	1.511		305.852	0.049		356.475	1.36
	306.286	0.123	0.023		356.914	1.518		306.286	0.076		356.914	1.366
	306.72	0.124	0.024		357.353	1.525		306.72	0.054		357.353	1.371
	307.154	0.148	0.048		357.792	1.531		307.154	0.072		357.792	1.376
	307.588	0.158	0.058		358.231	1.538		307.588	0.073		358.231	1.382
	308.023	0.114	0.014		358.669	1.543		308.023	0.074		358.669	1.383
	308.457	0.144	0.044		359.108	1.548		308.457	0.04		359.108	1.381
	308.891	0.145	0.045		359.548	1.552		308.891	0.049		359.548	1.377
	309.326	0.141	0.041		359.987	1.557		309.326	0.071		359.987	1.369
	309.76	0.16	0.06		360.426	1.562		309.76	0.058		360.426	1.358
	310.194	0.161	0.061		360.865	1.567		310.194	0.044		360.865	1.34
	310.629	0.164	0.064		361.304	1.572		310.629	0.087		361.304	1.316
	311.063	0.152	0.052		361.743	1.576		311.063	0.058		361.743	1.289
	311.498	0.16	0.06		362.183	1.581		311.498	0.059		362.183	1.261
	311.932	0.16	0.06		362.622	1.585		311.932	0.062		362.622	1.228
	312.367	0.153	0.053		363.061	1.59		312.367	0.071		363.061	1.192
	312.802	0.139	0.039		363.501	1.595		312.802	0.082		363.501	1.157
	313.236	0.15	0.05		363.94	1.6		313.236	0.075		363.94	1.119
	313.671	0.132	0.032		364.38	1.606		313.671	0.078		364.38	1.084
	314.106	0.143	0.043		364.819	1.609		314.106	0.08		364.819	1.049
	314.541	0.165	0.065		365.259	1.614		314.541	0.068		365.259	1.016
	314.976	0.154	0.054		365.698	1.618		314.976	0.082		365.698	0.985
	315.41	0.153	0.053		366.138	1.622		315.41	0.063		366.138	0.956
	315.845	0.135	0.035		366.578	1.628		315.845	0.087		366.578	0.926
	316.28	0.143	0.043		367.018	1.631		316.28	0.079		367.018	0.898
	316.715	0.112	0.012		367.457	1.635		316.715	0.054		367.457	0.872
	317.15	0.118	0.018		367.897	1.638		317.15	0.065		367.897	0.847
	317.586	0.13	0.03		368.337	1.642		317.586	0.06		368.337	0.825
	318.021	0.148	0.048		368.777	1.644		318.021	0.045		368.777	0.804
	318.456	0.156	0.056		369.217	1.647		318.456	0.074		369.217	0.785
	318.891	0.148	0.048		369.657	1.651		318.891	0.077		369.657	0.767
	319.326	0.125	0.025		370.097	1.655		319.326	0.075		370.097	0.75
	319.762	0.129	0.029		370.537	1.658		319.762	0.061		370.537	0.734
	320.197	0.147	0.047		370.977	1.663		320.197	0.065		370.977	0.719
	320.633	0.158	0.058		371.417	1.665		320.633	0.054		371.417	0.707
	321.068	0.174	0.074		371.857	1.667		321.068	0.056		371.857	0.695
	321.503	0.139	0.039		372.298	1.671		321.503	0.082		372.298	0.686
	321.939	0.151	0.051		372.738	1.673		321.939	0.084		372.738	0.677
	322.375	0.183	0.083		373.178	1.675		322.375	0.096		373.178	0.671
	322.81	0.173	0.073		373.618	1.677		322.81	0.088		373.618	0.667
	323.246	0.179	0.079		374.059	1.68		323.246	0.097		374.059	0.665
	323.681	0.191	0.091		374.499	1.682		323.681	0.083		374.499	0.667
	324.117	0.178	0.078		374.94	1.683		324.117	0.109		374.94	0.672
	324.553	0.214	0.114		375.38	1.686		324.553	0.124		375.38	0.681
	324.989	0.222	0.122		375.821	1.686		324.989	0.117		375.821	0.693
	325.425	0.218	0.118		376.261	1.688		325.425	0.156		376.261	0.709
	325.861	0.249	0.149		376.702	1.689		325.861	0.138		376.702	0.729
	326.296	0.26	0.16		377.143	1.691		326.296	0.154		377.143	0.751
	326.732	0.26	0.16		377.583	1.692		326.732	0.163		377.583	0.777
	327.168	0.307	0.207		378.024	1.695		327.168	0.202		378.024	0.804
	327.605	0.318	0.218		378.465	1.696		327.605	0.24		378.465	0.832
	328.041	0.334	0.234		378.906	1.698		328.041	0.249		378.906	0.857
	328.477	0.382	0.282		379.347	1.699		328.477	0.258		379.347	0.88
	328.913	0.414	0.314		379.787	1.702		328.913	0.29		379.787	0.899
	329.349	0.442	0.342		380.228	1.704		329.349	0.29		380.228	0.911
	329.785	0.493	0.393		380.669	1.707		329.785	0.346		380.669	0.917
	330.222	0.492	0.392		381.11	1.708		330.222	0.37		381.11	0.917
	330.658	0.542	0.442		381.551	1.71		330.658	0.41		381.551	0.915
	331.094	0.596	0.496		381.993	1.711		331.094	0.447		381.993	0.911
	331.531	0.596	0.496		382.434	1.713		331.531	0.449		382.434	0.907
	331.967	0.615	0.515		382.875	1.715		331.967	0.504		382.875	0.905
	332.404	0.666	0.566		383.316	1.718		332.404	0.525		383.316	0.905
	332.84	0.686	0.586		383.757	1.719		332.84	0.561		383.757	0.907
	333.277	0.722	0.622		384.199	1.72		333.277	0.596		384.199	0.91
	333.714	0.726	0.626		384.64	1.72		333.714	0.617		384.64	0.915
	334.15	0.777	0.677		385.082	1.719		334.15	0.642		385.082	0.917
	334.587	0.795	0.695		385.523	1.719		334.587	0.682		385.523	0.916
	335.024	0.824	0.724		385.964	1.719		335.024	0.7		385.964	0.911
	335.461	0.847	0.747		386.406	1.718		335.461	0.722		386.406	0.899
	335.897	0.895	0.795		386.847	1.717		335.897	0.741		386.847	0.88
	336.334	0.918	0.818		387.289	1.715		336.334	0.771		387.289	0.856
	336.771	0.938	0.838		387.731	1.712		336.771	0.806		387.731	0.827
	337.208	0.95	0.85		388.172	1.709		337.208	0.822		388.172	0.795
	337.645	0.987	0.887		388.614	1.706		337.645	0.855		388.614	0.761
	338.082	1.006	0.906		389.056	1.703		338.082	0.867		389.056	0.724
	338.519	1.035	0.935		389.498	1.7		338.519	0.892		389.498	0.689
	338.956	1.029	0.929		389.939	1.696		338.956	0.919		389.939	0.655
	339.394	1.063	0.963		390.381	1.692		339.394	0.95		390.381	0.623
	339.831	1.094	0.994		390.823	1.688		339.831	0.985		390.823	0.594
	340.268	1.1	1		391.265	1.683		340.268	0.988		391.265	0.567
	340.705	1.113	1.013		391.707	1.679		340.705	0.995		391.707	0.544
	341.143	1.14	1.04		392.149	1.674		341.143	1.014		392.149	0.524
	341.58	1.149	1.049		392.591	1.67		341.58	1.042		392.591	0.507
	342.018	1.174	1.074		393.033	1.666		342.018	1.074		393.033	0.493
	342.455	1.185	1.085		393.476	1.662		342.455	1.095		393.476	0.485
	342.892	1.2	1.1		393.918	1.657		342.892	1.104		393.918	0.48
	343.33	1.225	1.125		394.36	1.651		343.33	1.116		394.36	0.478
	343.768	1.237	1.137		394.802	1.646		343.768	1.127		394.802	0.48
	344.205	1.223	1.123		395.245	1.641		344.205	1.15		395.245	0.484
	344.643	1.239	1.139		395.687	1.635		344.643	1.165		395.687	0.493
	345.081	1.256	1.156		396.129	1.629		345.081	1.191		396.129	0.505
	345.518	1.264	1.164		396.572	1.623		345.518	1.182		396.572	0.522
	345.956	1.273	1.173		397.014	1.617		345.956	1.212		397.014	0.544
	346.394	1.295	1.195		397.457	1.61		346.394	1.228		397.457	0.57
	346.832	1.312	1.212		397.899	1.603		346.832	1.244		397.899	0.6
	347.27	1.323	1.223		398.342	1.597		347.27	1.243		398.342	0.632
	347.708	1.33	1.23		398.785	1.59		347.708	1.281		398.785	0.665
	348.146	1.337	1.237		399.227	1.584		348.146	1.284		399.227	0.698
	348.584	1.338	1.238		399.67	1.577		348.584	1.291		399.67	0.731
	349.022	1.372	1.272		400.113	1.571		349.022	1.302		400.113	0.76
	349.46	1.373	1.273		400.556	1.564		349.46	1.314		400.556	0.784
	349.898	1.379	1.279		400.998	1.558		349.898	1.316		400.998	0.801
	350.336	1.392	1.292		401.441	1.551		350.336	1.347		401.441	0.807
	350.774	1.395	1.295		401.884	1.544		350.774	1.357		401.884	0.802
	351.213	1.404	1.304		402.327	1.537		351.213	1.374		402.327	0.785
	351.651	1.414	1.314		402.77	1.53		351.651	1.362		402.77	0.757
	352.089	1.418	1.318		403.213	1.523		352.089	1.365		403.213	0.721
	352.528	1.443	1.343		403.656	1.515		352.528	1.382		403.656	0.682
	352.966	1.432	1.332		404.099	1.507		352.966	1.418		404.099	0.641
	353.405	1.434	1.334		404.543	1.499		353.405	1.433		404.543	0.601
	353.843	1.448	1.348		404.986	1.491		353.843	1.43		404.986	0.563
	354.282	1.453	1.353		405.429	1.483		354.282	1.443		405.429	0.527
	354.72	1.446	1.346		405.872	1.474		354.72	1.448		405.872	0.494
	355.159	1.461	1.361		406.316	1.466		355.159	1.438		406.316	0.463
	355.598	1.443	1.343		406.759	1.457		355.598	1.463		406.759	0.434
	356.036	1.469	1.369		407.202	1.449		356.036	1.452		407.202	0.407
	356.475	1.467	1.367		407.646	1.441		356.475	1.465		407.646	0.383
	356.914	1.47	1.37		408.089	1.433		356.914	1.479		408.089	0.362
	357.353	1.447	1.347		408.533	1.424		357.353	1.482		408.533	0.343
	357.792	1.448	1.348		408.976	1.416		357.792	1.505		408.976	0.327
	358.231	1.458	1.358		409.42	1.408		358.231	1.488		409.42	0.313
	358.669	1.479	1.379		409.864	1.4		358.669	1.516		409.864	0.3
	359.108	1.466	1.366		410.307	1.392		359.108	1.499		410.307	0.288
	359.548	1.441	1.341		410.751	1.384		359.548	1.517		410.751	0.278
	359.987	1.456	1.356		411.195	1.375		359.987	1.539		411.195	0.27
	360.426	1.454	1.354		411.638	1.367		360.426	1.546		411.638	0.264
	360.865	1.455	1.355		412.082	1.358		360.865	1.526		412.082	0.258
	361.304	1.436	1.336		412.526	1.349		361.304	1.533		412.526	0.254
	361.743	1.431	1.331		412.97	1.341		361.743	1.543		412.97	0.25
	362.183	1.413	1.313		413.414	1.333		362.183	1.541		413.414	0.246
	362.622	1.385	1.285		413.858	1.325		362.622	1.547		413.858	0.243
	363.061	1.362	1.262		414.302	1.317		363.061	1.551		414.302	0.24
	363.501	1.313	1.213		414.746	1.308		363.501	1.561		414.746	0.237
	363.94	1.268	1.168		415.19	1.3		363.94	1.554		415.19	0.234
	364.38	1.188	1.088		415.634	1.292		364.38	1.546		415.634	0.231
	364.819	1.122	1.022		416.079	1.284		364.819	1.559		416.079	0.229
	365.259	1.045	0.945		416.523	1.276		365.259	1.522		416.523	0.226
	365.698	0.969	0.869		416.967	1.268		365.698	1.485		416.967	0.224
	366.138	0.891	0.791		417.411	1.26		366.138	1.442		417.411	0.222
	366.578	0.819	0.719		417.856	1.252		366.578	1.369		417.856	0.219
	367.018	0.748	0.648		418.3	1.244		367.018	1.319		418.3	0.217
	367.457	0.686	0.586		418.745	1.236		367.457	1.229		418.745	0.215
	367.897	0.633	0.533		419.189	1.229		367.897	1.162		419.189	0.213
	368.337	0.579	0.479		419.634	1.221		368.337	1.087		419.634	0.211
	368.777	0.535	0.435		420.078	1.213		368.777	1.016		420.078	0.209
	369.217	0.492	0.392		420.523	1.205		369.217	0.938		420.523	0.207
	369.657	0.452	0.352		420.967	1.198		369.657	0.872		420.967	0.205
	370.097	0.421	0.321		421.412	1.19		370.097	0.809		421.412	0.203
	370.537	0.393	0.293		421.857	1.182		370.537	0.752		421.857	0.201
	370.977	0.368	0.268		422.302	1.174		370.977	0.702		422.302	0.199
	371.417	0.343	0.243		422.746	1.166		371.417	0.654		422.746	0.198
	371.857	0.323	0.223		423.191	1.159		371.857	0.611		423.191	0.196
	372.298	0.307	0.207		423.636	1.151		372.298	0.574		423.636	0.195
	372.738	0.291	0.191		424.081	1.144		372.738	0.54		424.081	0.194
	373.178	0.279	0.179		424.526	1.136		373.178	0.509		424.526	0.193
	373.618	0.266	0.166		424.971	1.128		373.618	0.479		424.971	0.192
	374.059	0.259	0.159		425.416	1.121		374.059	0.459		425.416	0.192
	374.499	0.248	0.148		425.861	1.113		374.499	0.441		425.861	0.193
	374.94	0.241	0.141		426.306	1.106		374.94	0.423		426.306	0.195
	375.38	0.233	0.133		426.751	1.099		375.38	0.414		426.751	0.198
	375.821	0.226	0.126		427.196	1.092		375.821	0.405		427.196	0.201
	376.261	0.22	0.12		427.642	1.085		376.261	0.397		427.642	0.204
	376.702	0.218	0.118		428.087	1.077		376.702	0.385		428.087	0.206
	377.143	0.212	0.112		428.532	1.07		377.143	0.374		428.532	0.208
	377.583	0.208	0.108		428.978	1.063		377.583	0.358		428.978	0.209
	378.024	0.203	0.103		429.423	1.057		378.024	0.337		429.423	0.21
	378.465	0.2	0.1		429.868	1.05		378.465	0.321		429.868	0.21
	378.906	0.2	0.1		430.314	1.044		378.906	0.3		430.314	0.21
	379.347	0.195	0.095		430.759	1.037		379.347	0.287		430.759	0.21
	379.787	0.196	0.096		431.205	1.031		379.787	0.27		431.205	0.21
	380.228	0.191	0.091		431.65	1.024		380.228	0.258		431.65	0.21
	380.669	0.189	0.089		432.096	1.018		380.669	0.245		432.096	0.211
	381.11	0.189	0.089		432.542	1.012		381.11	0.239		432.542	0.213
	381.551	0.187	0.087		432.987	1.006		381.551	0.226		432.987	0.215
	381.993	0.184	0.084		433.433	1		381.993	0.219		433.433	0.217
	382.434	0.181	0.081		433.879	0.994		382.434	0.209		433.879	0.219
	382.875	0.18	0.08		434.325	0.988		382.875	0.204		434.325	0.221
	383.316	0.178	0.078		434.771	0.982		383.316	0.197		434.771	0.222
	383.757	0.177	0.077		435.217	0.976		383.757	0.193		435.217	0.224
	384.199	0.176	0.076		435.663	0.97		384.199	0.188		435.663	0.225
	384.64	0.174	0.074		436.108	0.964		384.64	0.184		436.108	0.225
	385.082	0.172	0.072		436.555	0.958		385.082	0.182		436.555	0.225
	385.523	0.171	0.071		437.001	0.952		385.523	0.178		437.001	0.223
	385.964	0.169	0.069		437.447	0.946		385.964	0.177		437.447	0.222
	386.406	0.168	0.068		437.893	0.941		386.406	0.175		437.893	0.22
	386.847	0.167	0.067		438.339	0.935		386.847	0.174		438.339	0.219
	387.289	0.166	0.066		438.785	0.929		387.289	0.175		438.785	0.219
	387.731	0.163	0.063		439.231	0.924		387.731	0.175		439.231	0.22
	388.172	0.163	0.063		439.678	0.918		388.172	0.174		439.678	0.22
	388.614	0.161	0.061		440.124	0.913		388.614	0.174		440.124	0.22
	389.056	0.163	0.063		440.57	0.908		389.056	0.173		440.57	0.218
	389.498	0.161	0.061		441.017	0.903		389.498	0.172		441.017	0.216
	389.939	0.162	0.062		441.463	0.898		389.939	0.172		441.463	0.212
	390.381	0.159	0.059		441.91	0.893		390.381	0.17		441.91	0.208
	390.823	0.16	0.06		442.356	0.888		390.823	0.171		442.356	0.204
	391.265	0.16	0.06		442.803	0.883		391.265	0.167		442.803	0.199
	391.707	0.159	0.059		443.25	0.878		391.707	0.166		443.25	0.195
	392.149	0.16	0.06		443.696	0.873		392.149	0.167		443.696	0.19
	392.591	0.158	0.058		444.143	0.868		392.591	0.164		444.143	0.184
	393.033	0.159	0.059		444.59	0.864		393.033	0.163		444.59	0.179
	393.476	0.159	0.059		445.036	0.859		393.476	0.159		445.036	0.173
	393.918	0.158	0.058		445.483	0.855		393.918	0.156		445.483	0.168
	394.36	0.158	0.058		445.93	0.851		394.36	0.157		445.93	0.163
	394.802	0.156	0.056		446.377	0.847		394.802	0.157		446.377	0.158
	395.245	0.157	0.057		446.824	0.843		395.245	0.156		446.824	0.153
	395.687	0.156	0.056		447.271	0.838		395.687	0.156		447.271	0.149
	396.129	0.154	0.054		447.718	0.834		396.129	0.158		447.718	0.145
	396.572	0.155	0.055		448.165	0.83		396.572	0.157		448.165	0.141
	397.014	0.155	0.055		448.612	0.826		397.014	0.159		448.612	0.137
	397.457	0.156	0.056		449.059	0.822		397.457	0.158		449.059	0.133
	397.899	0.154	0.054		449.506	0.818		397.899	0.156		449.506	0.131
	398.342	0.154	0.054		449.953	0.813		398.342	0.158		449.953	0.129
	398.785	0.154	0.054		450.401	0.809		398.785	0.159		450.401	0.129
	399.227	0.155	0.055		450.848	0.805		399.227	0.162		450.848	0.129
	399.67	0.154	0.054		451.295	0.801		399.67	0.164		451.295	0.13
	400.113	0.153	0.053		451.743	0.797		400.113	0.168		451.743	0.132
	400.556	0.153	0.053		452.19	0.793		400.556	0.173		452.19	0.134
	400.998	0.153	0.053		452.637	0.789		400.998	0.18		452.637	0.137
	401.441	0.153	0.053		453.085	0.785		401.441	0.189		453.085	0.14
	401.884	0.151	0.051		453.532	0.781		401.884	0.203		453.532	0.143
	402.327	0.152	0.052		453.98	0.778		402.327	0.228		453.98	0.146
	402.77	0.151	0.051		454.428	0.775		402.77	0.258		454.428	0.148
	403.213	0.152	0.052		454.875	0.771		403.213	0.296		454.875	0.151
	403.656	0.152	0.052		455.323	0.768		403.656	0.326		455.323	0.153
	404.099	0.152	0.052		455.771	0.764		404.099	0.333		455.771	0.154
	404.543	0.152	0.052		456.218	0.761		404.543	0.323		456.218	0.155
	404.986	0.149	0.049		456.666	0.758		404.986	0.305		456.666	0.156
	405.429	0.151	0.051		457.114	0.755		405.429	0.289		457.114	0.157
	405.872	0.149	0.049		457.562	0.752		405.872	0.273		457.562	0.159
	406.316	0.15	0.05		458.01	0.748		406.316	0.258		458.01	0.161
	406.759	0.15	0.05		458.458	0.745		406.759	0.244		458.458	0.163
	407.202	0.151	0.051		458.906	0.741		407.202	0.229		458.906	0.166
	407.646	0.15	0.05		459.354	0.738		407.646	0.216		459.354	0.168
	408.089	0.149	0.049		459.802	0.734		408.089	0.206		459.802	0.169
	408.533	0.148	0.048		460.25	0.731		408.533	0.193		460.25	0.169
	408.976	0.15	0.05		460.698	0.727		408.976	0.18		460.698	0.168
	409.42	0.148	0.048		461.146	0.724		409.42	0.169		461.146	0.168
	409.864	0.148	0.048		461.594	0.72		409.864	0.16		461.594	0.166
	410.307	0.148	0.048		462.043	0.717		410.307	0.153		462.043	0.164
	410.751	0.148	0.048		462.491	0.714		410.751	0.148		462.491	0.16
	411.195	0.147	0.047		462.939	0.71		411.195	0.145		462.939	0.156
	411.638	0.147	0.047		463.388	0.707		411.638	0.142		463.388	0.151
	412.082	0.147	0.047		463.836	0.704		412.082	0.143		463.836	0.147
	412.526	0.146	0.046		464.284	0.701		412.526	0.142		464.284	0.143
	412.97	0.147	0.047		464.733	0.698		412.97	0.143		464.733	0.141
	413.414	0.147	0.047		465.182	0.695		413.414	0.144		465.182	0.139
	413.858	0.146	0.046		465.63	0.693		413.858	0.148		465.63	0.137
	414.302	0.145	0.045		466.079	0.69		414.302	0.153		466.079	0.134
	414.746	0.143	0.043		466.527	0.687		414.746	0.158		466.527	0.131
	415.19	0.144	0.044		466.976	0.684		415.19	0.164		466.976	0.128
	415.634	0.146	0.046		467.425	0.681		415.634	0.165		467.425	0.125
	416.079	0.145	0.045		467.874	0.678		416.079	0.167		467.874	0.122
	416.523	0.144	0.044		468.322	0.676		416.523	0.166		468.322	0.118
	416.967	0.144	0.044		468.771	0.673		416.967	0.164		468.771	0.115
	417.411	0.145	0.045		469.22	0.67		417.411	0.163		469.22	0.11
	417.856	0.145	0.045		469.669	0.667		417.856	0.159		469.669	0.106
	418.3	0.143	0.043		470.118	0.665		418.3	0.157		470.118	0.101
	418.745	0.144	0.044		470.567	0.662		418.745	0.152		470.567	0.097
	419.189	0.142	0.042		471.016	0.659		419.189	0.147		471.016	0.094
	419.634	0.143	0.043		471.465	0.656		419.634	0.143		471.465	0.091
	420.078	0.142	0.042		471.914	0.654		420.078	0.14		471.914	0.089
	420.523	0.143	0.043		472.363	0.651		420.523	0.136		472.363	0.087
	420.967	0.143	0.043		472.813	0.649		420.967	0.134		472.813	0.085
	421.412	0.143	0.043		473.262	0.646		421.412	0.133		473.262	0.083
	421.857	0.142	0.042		473.711	0.644		421.857	0.13		473.711	0.082
	422.302	0.141	0.041		474.16	0.641		422.302	0.128		474.16	0.08
	422.746	0.141	0.041		474.61	0.639		422.746	0.126		474.61	0.079
	423.191	0.141	0.041		475.059	0.636		423.191	0.123		475.059	0.078
	423.636	0.14	0.04		475.509	0.634		423.636	0.122		475.509	0.077
	424.081	0.14	0.04		475.958	0.632		424.081	0.119		475.958	0.077
	424.526	0.14	0.04		476.407	0.63		424.526	0.117		476.407	0.076
	424.971	0.14	0.04		476.857	0.627		424.971	0.115		476.857	0.075
	425.416	0.139	0.039		477.307	0.625		425.416	0.112		477.307	0.075
	425.861	0.139	0.039		477.756	0.623		425.861	0.111		477.756	0.074
	426.306	0.139	0.039		478.206	0.621		426.306	0.109		478.206	0.074
	426.751	0.14	0.04		478.656	0.619		426.751	0.108		478.656	0.073
	427.196	0.138	0.038		479.105	0.617		427.196	0.107		479.105	0.072
	427.642	0.138	0.038		479.555	0.614		427.642	0.106		479.555	0.072
	428.087	0.139	0.039		480.005	0.612		428.087	0.105		480.005	0.071
	428.532	0.142	0.042		480.455	0.61		428.532	0.105		480.455	0.071
	428.978	0.142	0.042		480.905	0.608		428.978	0.104		480.905	0.071
	429.423	0.144	0.044		481.355	0.606		429.423	0.104		481.355	0.07
	429.868	0.141	0.041		481.805	0.604		429.868	0.102		481.805	0.07
	430.314	0.141	0.041		482.255	0.602		430.314	0.102		482.255	0.069
	430.759	0.14	0.04		482.705	0.6		430.759	0.103		482.705	0.069
	431.205	0.139	0.039		483.155	0.598		431.205	0.101		483.155	0.068
	431.65	0.139	0.039		483.605	0.596		431.65	0.101		483.605	0.068
	432.096	0.139	0.039		484.055	0.595		432.096	0.102		484.055	0.067
	432.542	0.138	0.038		484.505	0.593		432.542	0.101		484.505	0.067
	432.987	0.135	0.035		484.955	0.591		432.987	0.102		484.955	0.067
	433.433	0.135	0.035		485.406	0.59		433.433	0.101		485.406	0.066
	433.879	0.134	0.034		485.856	0.589		433.879	0.102		485.856	0.066
	434.325	0.135	0.035		486.306	0.588		434.325	0.102		486.306	0.065
	434.771	0.135	0.035		486.757	0.587		434.771	0.101		486.757	0.065
	435.217	0.134	0.034		487.207	0.586		435.217	0.102		487.207	0.065
	435.663	0.134	0.034		487.658	0.585		435.663	0.1		487.658	0.064
	436.108	0.132	0.032		488.108	0.585		436.108	0.099		488.108	0.064
	436.555	0.133	0.033		488.559	0.584		436.555	0.098		488.559	0.064
	437.001	0.133	0.033		489.009	0.583		437.001	0.099		489.009	0.063
	437.447	0.133	0.033		489.46	0.583		437.447	0.098		489.46	0.063
	437.893	0.133	0.033		489.911	0.582		437.893	0.098		489.911	0.063
	438.339	0.133	0.033		490.361	0.581		438.339	0.098		490.361	0.063
	438.785	0.133	0.033		490.812	0.58		438.785	0.098		490.812	0.062
	439.231	0.132	0.032		491.263	0.578		439.231	0.098		491.263	0.062
	439.678	0.133	0.033		491.714	0.576		439.678	0.097		491.714	0.062
	440.124	0.132	0.032		492.165	0.574		440.124	0.098		492.165	0.062
	440.57	0.131	0.031		492.616	0.571		440.57	0.098		492.616	0.062
	441.017	0.132	0.032		493.066	0.569		441.017	0.096		493.066	0.062
	441.463	0.133	0.033		493.517	0.566		441.463	0.098		493.517	0.062
	441.91	0.132	0.032		493.968	0.564		441.91	0.097		493.968	0.062
	442.356	0.132	0.032		494.42	0.561		442.356	0.097		494.42	0.062
	442.803	0.131	0.031		494.871	0.559		442.803	0.098		494.871	0.063
	443.25	0.13	0.03		495.322	0.557		443.25	0.095		495.322	0.063
	443.696	0.131	0.031		495.773	0.554		443.696	0.096		495.773	0.063
	444.143	0.13	0.03		496.224	0.552		444.143	0.095		496.224	0.064
	444.59	0.129	0.029		496.675	0.55		444.59	0.093		496.675	0.064
	445.036	0.129	0.029		497.127	0.548		445.036	0.092		497.127	0.064
	445.483	0.129	0.029		497.578	0.546		445.483	0.092		497.578	0.064
	445.93	0.129	0.029		498.029	0.544		445.93	0.091		498.029	0.065
	446.377	0.129	0.029		498.481	0.542		446.377	0.09		498.481	0.065
	446.824	0.129	0.029		498.932	0.54		446.824	0.089		498.932	0.065
	447.271	0.128	0.028		499.384	0.538		447.271	0.088		499.384	0.066
	447.718	0.129	0.029		499.835	0.537		447.718	0.086		499.835	0.066
	448.165	0.128	0.028		500.287	0.535		448.165	0.086		500.287	0.066
	448.612	0.128	0.028		500.738	0.533		448.612	0.085		500.738	0.067
	449.059	0.128	0.028		501.19	0.531		449.059	0.084		501.19	0.067
	449.506	0.127	0.027		501.642	0.53		449.506	0.083		501.642	0.067
	449.953	0.128	0.028		502.093	0.528		449.953	0.083		502.093	0.068
	450.401	0.126	0.026		502.545	0.526		450.401	0.081		502.545	0.068
	450.848	0.127	0.027		502.997	0.524		450.848	0.08		502.997	0.068
	451.295	0.126	0.026		503.449	0.522		451.295	0.079		503.449	0.068
	451.743	0.126	0.026		503.901	0.521		451.743	0.079		503.901	0.068
	452.19	0.127	0.027		504.353	0.519		452.19	0.079		504.353	0.068
	452.637	0.126	0.026		504.804	0.517		452.637	0.078		504.804	0.068
	453.085	0.126	0.026		505.256	0.515		453.085	0.076		505.256	0.068
	453.532	0.127	0.027		505.708	0.513		453.532	0.077		505.708	0.067
	453.98	0.126	0.026		506.161	0.511		453.98	0.075		506.161	0.066
	454.428	0.127	0.027		506.613	0.509		454.428	0.074		506.613	0.065
	454.875	0.127	0.027		507.065	0.507		454.875	0.074		507.065	0.064
	455.323	0.128	0.028		507.517	0.505		455.323	0.073		507.517	0.063
	455.771	0.129	0.029		507.969	0.503		455.771	0.071		507.969	0.061
	456.218	0.127	0.027		508.421	0.501		456.218	0.07		508.421	0.06
	456.666	0.129	0.029		508.874	0.5		456.666	0.071		508.874	0.059
	457.114	0.129	0.029		509.326	0.498		457.114	0.071		509.326	0.057
	457.562	0.13	0.03		509.778	0.496		457.562	0.071		509.778	0.056
	458.01	0.129	0.029		510.231	0.495		458.01	0.07		510.231	0.054
	458.458	0.13	0.03		510.683	0.493		458.458	0.069		510.683	0.053
	458.906	0.13	0.03		511.136	0.491		458.906	0.07		511.136	0.052
	459.354	0.13	0.03		511.588	0.489		459.354	0.071		511.588	0.051
	459.802	0.131	0.031		512.041	0.487		459.802	0.073		512.041	0.051
	460.25	0.131	0.031		512.493	0.485		460.25	0.074		512.493	0.05
	460.698	0.131	0.031		512.946	0.483		460.698	0.077		512.946	0.05
	461.146	0.129	0.029		513.399	0.481		461.146	0.079		513.399	0.049
	461.594	0.129	0.029		513.851	0.479		461.594	0.081		513.851	0.049
	462.043	0.129	0.029		514.304	0.477		462.043	0.085		514.304	0.049
	462.491	0.129	0.029		514.757	0.474		462.491	0.089		514.757	0.048
	462.939	0.129	0.029		515.21	0.472		462.939	0.091		515.21	0.048
	463.388	0.128	0.028		515.663	0.47		463.388	0.092		515.663	0.047
	463.836	0.126	0.026		516.116	0.468		463.836	0.091		516.116	0.047
	464.284	0.126	0.026		516.568	0.466		464.284	0.09		516.568	0.047
	464.733	0.126	0.026		517.021	0.464		464.733	0.088		517.021	0.046
	465.182	0.124	0.024		517.474	0.462		465.182	0.086		517.474	0.046
	465.63	0.125	0.025		517.928	0.46		465.63	0.083		517.928	0.046
	466.079	0.124	0.024		518.381	0.459		466.079	0.08		518.381	0.045
	466.527	0.125	0.025		518.834	0.457		466.527	0.077		518.834	0.045
	466.976	0.125	0.025		519.287	0.456		466.976	0.073		519.287	0.045
	467.425	0.124	0.024		519.74	0.455		467.425	0.07		519.74	0.044
	467.874	0.123	0.023		520.193	0.454		467.874	0.068		520.193	0.044
	468.322	0.124	0.024		520.647	0.453		468.322	0.067		520.647	0.044
	468.771	0.123	0.023		521.1	0.452		468.771	0.065		521.1	0.044
	469.22	0.123	0.023		521.553	0.451		469.22	0.065		521.553	0.044
	469.669	0.122	0.022		522.007	0.45		469.669	0.063		522.007	0.043
	470.118	0.123	0.023		522.46	0.449		470.118	0.064		522.46	0.043
	470.567	0.123	0.023		522.914	0.447		470.567	0.065		522.914	0.043
	471.016	0.125	0.025		523.367	0.446		471.016	0.065		523.367	0.043
	471.465	0.125	0.025		523.821	0.444		471.465	0.065		523.821	0.043
	471.914	0.125	0.025		524.274	0.443		471.914	0.065		524.274	0.043
	472.363	0.124	0.024		524.728	0.442		472.363	0.065		524.728	0.042
	472.813	0.125	0.025		525.182	0.44		472.813	0.068		525.182	0.042
	473.262	0.123	0.023		525.635	0.438		473.262	0.069		525.635	0.042
	473.711	0.124	0.024		526.089	0.437		473.711	0.072		526.089	0.042
	474.16	0.123	0.023		526.543	0.435		474.16	0.074		526.543	0.042
	474.61	0.124	0.024		526.997	0.433		474.61	0.078		526.997	0.041
	475.059	0.124	0.024		527.45	0.431		475.059	0.08		527.45	0.041
	475.509	0.123	0.023		527.904	0.429		475.509	0.08		527.904	0.041
	475.958	0.124	0.024		528.358	0.427		475.958	0.081		528.358	0.041
	476.407	0.124	0.024		528.812	0.425		476.407	0.08		528.812	0.04
	476.857	0.125	0.025		529.266	0.423		476.857	0.08		529.266	0.04
	477.307	0.123	0.023		529.72	0.421		477.307	0.077		529.72	0.04
	477.756	0.121	0.021		530.174	0.419		477.756	0.076		530.174	0.04
	478.206	0.121	0.021		530.629	0.417		478.206	0.075		530.629	0.039
	478.656	0.12	0.02		531.083	0.415		478.656	0.074		531.083	0.039
	479.105	0.119	0.019		531.537	0.413		479.105	0.074		531.537	0.039
	479.555	0.118	0.018		531.991	0.412		479.555	0.075		531.991	0.039
	480.005	0.118	0.018		532.445	0.41		480.005	0.074		532.445	0.039
	480.455	0.116	0.016		532.9	0.409		480.455	0.074		532.9	0.038
	480.905	0.116	0.016		533.354	0.408		480.905	0.073		533.354	0.038
	481.355	0.116	0.016		533.808	0.406		481.355	0.072		533.808	0.038
	481.805	0.116	0.016		534.263	0.405		481.805	0.07		534.263	0.038
	482.255	0.115	0.015		534.717	0.404		482.255	0.07		534.717	0.037
	482.705	0.115	0.015		535.172	0.403		482.705	0.07		535.172	0.037
	483.155	0.115	0.015		535.626	0.402		483.155	0.07		535.626	0.037
	483.605	0.116	0.016		536.081	0.401		483.605	0.07		536.081	0.037
	484.055	0.116	0.016		536.536	0.4		484.055	0.069		536.536	0.036
	484.505	0.115	0.015		536.99	0.4		484.505	0.067		536.99	0.036
	484.955	0.115	0.015		537.445	0.399		484.955	0.064		537.445	0.036
	485.406	0.114	0.014		537.9	0.399		485.406	0.062		537.9	0.036
	485.856	0.115	0.015		538.354	0.399		485.856	0.059		538.354	0.036
	486.306	0.114	0.014		538.809	0.399		486.306	0.058		538.809	0.036
	486.757	0.114	0.014		539.264	0.399		486.757	0.056		539.264	0.035
	487.207	0.113	0.013		539.719	0.4		487.207	0.055		539.719	0.035
	487.658	0.114	0.014		540.174	0.4		487.658	0.055		540.174	0.035
	488.108	0.113	0.013		540.629	0.401		488.108	0.053		540.629	0.035
	488.559	0.115	0.015		541.084	0.403		488.559	0.052		541.084	0.035
	489.009	0.114	0.014		541.539	0.404		489.009	0.051		541.539	0.035
	489.46	0.114	0.014		541.994	0.405		489.46	0.05		541.994	0.035
	489.911	0.114	0.014		542.449	0.405		489.911	0.048		542.449	0.035
	490.361	0.113	0.013		542.904	0.406		490.361	0.048		542.904	0.034
	490.812	0.114	0.014		543.359	0.407		490.812	0.048		543.359	0.034
	491.263	0.113	0.013		543.815	0.407		491.263	0.047		543.815	0.034
	491.714	0.114	0.014		544.27	0.407		491.714	0.047		544.27	0.034
	492.165	0.114	0.014		544.725	0.408		492.165	0.046		544.725	0.034
	492.616	0.114	0.014		545.181	0.408		492.616	0.044		545.181	0.034
	493.066	0.115	0.015		545.636	0.409		493.066	0.043		545.636	0.033
	493.517	0.115	0.015		546.091	0.41		493.517	0.043		546.091	0.033
	493.968	0.114	0.014		546.547	0.411		493.968	0.042		546.547	0.033
	494.42	0.115	0.015		547.002	0.412		494.42	0.04		547.002	0.033
	494.871	0.115	0.015		547.458	0.412		494.871	0.039		547.458	0.033
	495.322	0.116	0.016		547.913	0.411		495.322	0.039		547.913	0.033
	495.773	0.115	0.015		548.369	0.411		495.773	0.038		548.369	0.032
	496.224	0.114	0.014		548.825	0.41		496.224	0.038		548.825	0.032
	496.675	0.115	0.015		549.28	0.408		496.675	0.038		549.28	0.032
	497.127	0.115	0.015		549.736	0.405		497.127	0.037		549.736	0.032
	497.578	0.115	0.015		550.192	0.402		497.578	0.036		550.192	0.032
	498.029	0.115	0.015		550.648	0.397		498.029	0.036		550.648	0.031
	498.481	0.116	0.016		551.103	0.392		498.481	0.036		551.103	0.031
	498.932	0.117	0.017		551.559	0.387		498.932	0.035		551.559	0.031
	499.384	0.118	0.018		552.015	0.382		499.384	0.035		552.015	0.031
	499.835	0.119	0.019		552.471	0.378		499.835	0.035		552.471	0.031
	500.287	0.12	0.02		552.927	0.374		500.287	0.035		552.927	0.031
	500.738	0.12	0.02		553.383	0.369		500.738	0.035		553.383	0.03
	501.19	0.122	0.022		553.839	0.366		501.19	0.035		553.839	0.03
	501.642	0.124	0.024		554.295	0.362		501.642	0.035		554.295	0.03
	502.093	0.125	0.025		554.751	0.359		502.093	0.034		554.751	0.03
	502.545	0.125	0.025		555.208	0.357		502.545	0.034		555.208	0.03
	502.997	0.125	0.025		555.664	0.355		502.997	0.033		555.664	0.03
	503.449	0.126	0.026		556.12	0.353		503.449	0.033		556.12	0.03
	503.901	0.125	0.025		556.576	0.351		503.901	0.033		556.576	0.03
	504.353	0.126	0.026		557.033	0.35		504.353	0.032		557.033	0.03
	504.804	0.126	0.026		557.489	0.349		504.804	0.032		557.489	0.03
	505.256	0.127	0.027		557.945	0.348		505.256	0.031		557.945	0.03
	505.708	0.128	0.028		558.402	0.347		505.708	0.032		558.402	0.029
	506.161	0.13	0.03		558.858	0.347		506.161	0.031		558.858	0.029
	506.613	0.131	0.031		559.315	0.347		506.613	0.031		559.315	0.029
	507.065	0.131	0.031		559.771	0.348		507.065	0.031		559.771	0.029
	507.517	0.133	0.033		560.228	0.349		507.517	0.031		560.228	0.029
	507.969	0.136	0.036		560.685	0.351		507.969	0.03		560.685	0.029
	508.421	0.139	0.039		561.141	0.353		508.421	0.03		561.141	0.029
	508.874	0.143	0.043		561.598	0.357		508.874	0.03		561.598	0.029
	509.326	0.146	0.046		562.055	0.361		509.326	0.03		562.055	0.029
	509.778	0.149	0.049		562.511	0.366		509.778	0.031		562.511	0.028
	510.231	0.154	0.054		562.968	0.371		510.231	0.031		562.968	0.028
	510.683	0.155	0.055		563.425	0.375		510.683	0.03		563.425	0.028
	511.136	0.158	0.058		563.882	0.379		511.136	0.03		563.882	0.028
	511.588	0.16	0.06		564.339	0.381		511.588	0.03		564.339	0.028
	512.041	0.162	0.062		564.796	0.383		512.041	0.03		564.796	0.028
	512.493	0.163	0.063		565.253	0.383		512.493	0.029		565.253	0.028
	512.946	0.163	0.063		565.71	0.383		512.946	0.03		565.71	0.028
	513.399	0.162	0.062		566.167	0.381		513.399	0.03		566.167	0.028
	513.851	0.159	0.059		566.624	0.378		513.851	0.029		566.624	0.028
	514.304	0.157	0.057		567.081	0.374		514.304	0.029		567.081	0.028
	514.757	0.153	0.053		567.538	0.369		514.757	0.03		567.538	0.028
	515.21	0.152	0.052		567.996	0.365		515.21	0.029		567.996	0.028
	515.663	0.149	0.049		568.453	0.36		515.663	0.029		568.453	0.028
	516.116	0.146	0.046		568.91	0.357		516.116	0.03		568.91	0.028
	516.568	0.143	0.043		569.368	0.354		516.568	0.03		569.368	0.028
	517.021	0.141	0.041		569.825	0.351		517.021	0.029		569.825	0.028
	517.474	0.139	0.039		570.282	0.348		517.474	0.029		570.282	0.028
	517.928	0.137	0.037		570.74	0.346		517.928	0.029		570.74	0.029
	518.381	0.137	0.037		571.197	0.344		518.381	0.029		571.197	0.029
	518.834	0.137	0.037		571.655	0.343		518.834	0.029		571.655	0.029
	519.287	0.138	0.038		572.112	0.341		519.287	0.03		572.112	0.03
	519.74	0.142	0.042		572.57	0.34		519.74	0.03		572.57	0.03
	520.193	0.147	0.047		573.028	0.339		520.193	0.03		573.028	0.031
	520.647	0.153	0.053		573.485	0.337		520.647	0.029		573.485	0.032
	521.1	0.159	0.059		573.943	0.336		521.1	0.029		573.943	0.033
	521.553	0.166	0.066		574.401	0.334		521.553	0.029		574.401	0.035
	522.007	0.171	0.071		574.859	0.333		522.007	0.028		574.859	0.037
	522.46	0.173	0.073		575.316	0.331		522.46	0.029		575.316	0.039
	522.914	0.173	0.073		575.774	0.33		522.914	0.03		575.774	0.041
	523.367	0.172	0.072		576.232	0.328		523.367	0.029		576.232	0.043
	523.821	0.174	0.074		576.69	0.326		523.821	0.029		576.69	0.044
	524.274	0.177	0.077		577.148	0.325		524.274	0.029		577.148	0.044
	524.728	0.179	0.079		577.606	0.323		524.728	0.029		577.606	0.045
	525.182	0.183	0.083		578.064	0.322		525.182	0.028		578.064	0.045
	525.635	0.189	0.089		578.522	0.32		525.635	0.029		578.522	0.045
	526.089	0.198	0.098		578.98	0.319		526.089	0.029		578.98	0.044
	526.543	0.205	0.105		579.438	0.318		526.543	0.029		579.438	0.043
	526.997	0.206	0.106		579.897	0.318		526.997	0.029		579.897	0.042
	527.45	0.197	0.097		580.355	0.318		527.45	0.029		580.355	0.04
	527.904	0.186	0.086		580.813	0.318		527.904	0.03		580.813	0.039
	528.358	0.173	0.073		581.271	0.317		528.358	0.029		581.271	0.038
	528.812	0.162	0.062		581.73	0.317		528.812	0.03		581.73	0.037
	529.266	0.151	0.051		582.188	0.316		529.266	0.03		582.188	0.037
	529.72	0.144	0.044		582.647	0.315		529.72	0.03		582.647	0.036
	530.174	0.139	0.039		583.105	0.314		530.174	0.03		583.105	0.036
	530.629	0.135	0.035		583.564	0.313		530.629	0.029		583.564	0.036
	531.083	0.133	0.033		584.022	0.311		531.083	0.029		584.022	0.035
	531.537	0.13	0.03		584.481	0.308		531.537	0.03		584.481	0.035
	531.991	0.13	0.03		584.939	0.305		531.991	0.029		584.939	0.034
	532.445	0.13	0.03		585.398	0.302		532.445	0.029		585.398	0.034
	532.9	0.13	0.03		585.857	0.298		532.9	0.028		585.857	0.033
	533.354	0.13	0.03		586.315	0.293		533.354	0.028		586.315	0.033
	533.808	0.13	0.03		586.774	0.289		533.808	0.029		586.774	0.032
	534.263	0.129	0.029		587.233	0.285		534.263	0.028		587.233	0.032
	534.717	0.129	0.029		587.692	0.282		534.717	0.029		587.692	0.032
	535.172	0.13	0.03		588.151	0.278		535.172	0.028		588.151	0.032
	535.626	0.129	0.029		588.609	0.274		535.626	0.028		588.609	0.032
	536.081	0.129	0.029		589.068	0.271		536.081	0.028		589.068	0.032
	536.536	0.128	0.028		589.527	0.268		536.536	0.028		589.527	0.032
	536.99	0.129	0.029		589.986	0.265		536.99	0.028		589.986	0.033
	537.445	0.13	0.03		590.445	0.263		537.445	0.028		590.445	0.033
	537.9	0.13	0.03		590.905	0.261		537.9	0.028		590.905	0.033
	538.354	0.129	0.029		591.364	0.259		538.354	0.028		591.364	0.034
	538.809	0.129	0.029		591.823	0.257		538.809	0.027		591.823	0.034
	539.264	0.129	0.029		592.282	0.255		539.264	0.027		592.282	0.035
	539.719	0.128	0.028		592.741	0.253		539.719	0.028		592.741	0.035
	540.174	0.128	0.028		593.201	0.25		540.174	0.027		593.201	0.036
	540.629	0.128	0.028		593.66	0.248		540.629	0.028		593.66	0.036
	541.084	0.128	0.028		594.119	0.246		541.084	0.028		594.119	0.037
	541.539	0.127	0.027		594.579	0.244		541.539	0.028		594.579	0.038
	541.994	0.127	0.027		595.038	0.243		541.994	0.028		595.038	0.038
	542.449	0.127	0.027		595.498	0.241		542.449	0.028		595.498	0.039
	542.904	0.126	0.026		595.957	0.239		542.904	0.028		595.957	0.039
	543.359	0.127	0.027		596.417	0.238		543.359	0.028		596.417	0.04
	543.815	0.126	0.026		596.876	0.236		543.815	0.027		596.876	0.04
	544.27	0.126	0.026		597.336	0.234		544.27	0.027		597.336	0.04
	544.725	0.126	0.026		597.795	0.233		544.725	0.027		597.795	0.041
	545.181	0.126	0.026		598.255	0.232		545.181	0.027		598.255	0.041
	545.636	0.125	0.025		598.715	0.231		545.636	0.027		598.715	0.04
	546.091	0.125	0.025		599.175	0.23		546.091	0.027		599.175	0.04
	546.547	0.125	0.025		599.634	0.229		546.547	0.027		599.634	0.039
	547.002	0.125	0.025		600.094	0.228		547.002	0.028		600.094	0.038
	547.458	0.126	0.026		600.554	0.227		547.458	0.026		600.554	0.038
	547.913	0.127	0.027		601.014	0.226		547.913	0.027		601.014	0.037
	548.369	0.127	0.027		601.474	0.225		548.369	0.027		601.474	0.036
	548.825	0.126	0.026		601.934	0.224		548.825	0.027		601.934	0.035
	549.28	0.126	0.026		602.394	0.222		549.28	0.026		602.394	0.034
	549.736	0.126	0.026		602.854	0.221		549.736	0.027		602.854	0.034
	550.192	0.125	0.025		603.314	0.22		550.192	0.027		603.314	0.033
	550.648	0.126	0.026		603.774	0.218		550.648	0.027		603.774	0.033
	551.103	0.126	0.026		604.234	0.217		551.103	0.027		604.234	0.033
	551.559	0.126	0.026		604.695	0.215		551.559	0.027		604.695	0.033
	552.015	0.126	0.026		605.155	0.214		552.015	0.027		605.155	0.033
	552.471	0.126	0.026		605.615	0.212		552.471	0.027		605.615	0.033
	552.927	0.127	0.027		606.075	0.211		552.927	0.027		606.075	0.033
	553.383	0.126	0.026		606.536	0.209		553.383	0.026		606.536	0.034
	553.839	0.126	0.026		606.996	0.208		553.839	0.027		606.996	0.035
	554.295	0.126	0.026		607.457	0.207		554.295	0.027		607.457	0.035
	554.751	0.126	0.026		607.917	0.206		554.751	0.026		607.917	0.036
	555.208	0.126	0.026		608.378	0.205		555.208	0.026		608.378	0.037
	555.664	0.127	0.027		608.838	0.204		555.664	0.027		608.838	0.038
	556.12	0.127	0.027		609.299	0.203		556.12	0.027		609.299	0.039
	556.576	0.127	0.027		609.759	0.201		556.576	0.027		609.759	0.04
	557.033	0.127	0.027		610.22	0.2		557.033	0.026		610.22	0.042
	557.489	0.128	0.028		610.681	0.199		557.489	0.026		610.681	0.043
	557.945	0.127	0.027		611.141	0.198		557.945	0.027		611.141	0.044
	558.402	0.127	0.027		611.602	0.197		558.402	0.027		611.602	0.045
	558.858	0.128	0.028		612.063	0.196		558.858	0.027		612.063	0.045
	559.315	0.127	0.027		612.524	0.195		559.315	0.027		612.524	0.045
	559.771	0.128	0.028		612.985	0.194		559.771	0.027		612.985	0.045
	560.228	0.127	0.027		613.445	0.193		560.228	0.026		613.445	0.045
	560.685	0.127	0.027		613.906	0.192		560.685	0.027		613.906	0.044
	561.141	0.127	0.027		614.367	0.191		561.141	0.027		614.367	0.043
	561.598	0.127	0.027		614.828	0.19		561.598	0.027		614.828	0.041
	562.055	0.127	0.027		615.289	0.189		562.055	0.027		615.289	0.039
	562.511	0.127	0.027		615.751	0.189		562.511	0.027		615.751	0.037
	562.968	0.127	0.027		616.212	0.188		562.968	0.027		616.212	0.035
	563.425	0.127	0.027		616.673	0.187		563.425	0.027		616.673	0.033
	563.882	0.129	0.029		617.134	0.186		563.882	0.027		617.134	0.031
	564.339	0.13	0.03		617.595	0.185		564.339	0.027		617.595	0.029
	564.796	0.13	0.03		618.057	0.185		564.796	0.027		618.057	0.028
	565.253	0.132	0.032		618.518	0.184		565.253	0.026		618.518	0.026
	565.71	0.133	0.033		618.979	0.183		565.71	0.026		618.979	0.025
	566.167	0.134	0.034		619.441	0.182		566.167	0.027		619.441	0.024
	566.624	0.135	0.035		619.902	0.181		566.624	0.027		619.902	0.023
	567.081	0.136	0.036		620.363	0.18		567.081	0.026		620.363	0.022
	567.538	0.137	0.037		620.825	0.179		567.538	0.026		620.825	0.022
	567.996	0.14	0.04		621.287	0.177		567.996	0.027		621.287	0.021
	568.453	0.143	0.043		621.748	0.176		568.453	0.027		621.748	0.021
	568.91	0.146	0.046		622.21	0.175		568.91	0.026		622.21	0.02
	569.368	0.151	0.051		622.671	0.174		569.368	0.025		622.671	0.02
	569.825	0.156	0.056		623.133	0.173		569.825	0.025		623.133	0.019
	570.282	0.163	0.063		623.595	0.172		570.282	0.025		623.595	0.019
	570.74	0.173	0.073		624.056	0.171		570.74	0.025		624.056	0.019
	571.197	0.184	0.084		624.518	0.17		571.197	0.025		624.518	0.019
	571.655	0.197	0.097		624.98	0.169		571.655	0.026		624.98	0.018
	572.112	0.213	0.113		625.442	0.168		572.112	0.025		625.442	0.018
	572.57	0.229	0.129		625.904	0.167		572.57	0.026		625.904	0.018
	573.028	0.243	0.143		626.366	0.166		573.028	0.025		626.366	0.018
	573.485	0.254	0.154		626.828	0.166		573.485	0.025		626.828	0.018
	573.943	0.261	0.161		627.29	0.165		573.943	0.025		627.29	0.018
	574.401	0.266	0.166		627.752	0.164		574.401	0.025		627.752	0.018
	574.859	0.271	0.171		628.214	0.163		574.859	0.025		628.214	0.018
	575.316	0.277	0.177		628.676	0.162		575.316	0.025		628.676	0.018
	575.774	0.281	0.181		629.138	0.161		575.774	0.025		629.138	0.018
	576.232	0.281	0.181		629.6	0.16		576.232	0.025		629.6	0.018
	576.69	0.284	0.184		630.063	0.159		576.69	0.025		630.063	0.018
	577.148	0.292	0.192		630.525	0.158		577.148	0.026		630.525	0.018
	577.606	0.307	0.207		630.987	0.157		577.606	0.025		630.987	0.017
	578.064	0.328	0.228		631.449	0.156		578.064	0.026		631.449	0.017
	578.522	0.351	0.251		631.912	0.155		578.522	0.025		631.912	0.017
	578.98	0.371	0.271		632.374	0.154		578.98	0.025		632.374	0.017
	579.438	0.379	0.279		632.837	0.153		579.438	0.025		632.837	0.017
	579.897	0.38	0.28		633.299	0.153		579.897	0.025		633.299	0.017
	580.355	0.375	0.275		633.762	0.152		580.355	0.025		633.762	0.017
	580.813	0.372	0.272		634.224	0.151		580.813	0.025		634.224	0.017
	581.271	0.379	0.279		634.687	0.15		581.271	0.025		634.687	0.017
	581.73	0.404	0.304		635.15	0.15		581.73	0.025		635.15	0.017
	582.188	0.442	0.342		635.612	0.149		582.188	0.025		635.612	0.017
	582.647	0.479	0.379		636.075	0.148		582.647	0.025		636.075	0.017
	583.105	0.498	0.398		636.538	0.146		583.105	0.025		636.538	0.017
	583.564	0.502	0.402		637	0.144		583.564	0.025		637	0.016
	584.022	0.5	0.4		637.463	0.142		584.022	0.024		637.463	0.016
	584.481	0.495	0.395		637.926	0.14		584.481	0.025		637.926	0.016
	584.939	0.481	0.381		638.389	0.137		584.939	0.025		638.389	0.016
	585.398	0.454	0.354		638.852	0.135		585.398	0.025		638.852	0.016
	585.857	0.418	0.318		639.315	0.132		585.857	0.025		639.315	0.016
	586.315	0.379	0.279		639.778	0.129		586.315	0.025		639.778	0.016
	586.774	0.334	0.234		640.241	0.127		586.774	0.025		640.241	0.016
	587.233	0.289	0.189		640.704	0.124		587.233	0.025		640.704	0.016
	587.692	0.254	0.154		641.167	0.122		587.692	0.025		641.167	0.015
	588.151	0.229	0.129		641.63	0.12		588.151	0.025		641.63	0.015
	588.609	0.216	0.116		642.093	0.119		588.609	0.025		642.093	0.015
	589.068	0.207	0.107		642.557	0.118		589.068	0.025		642.557	0.015
	589.527	0.202	0.102		643.02	0.118		589.527	0.026		643.02	0.015
	589.986	0.196	0.096		643.483	0.117		589.986	0.025		643.483	0.015
	590.445	0.189	0.089		643.946	0.117		590.445	0.025		643.946	0.015
	590.905	0.18	0.08		644.41	0.117		590.905	0.025		644.41	0.015
	591.364	0.172	0.072		644.873	0.118		591.364	0.025		644.873	0.015
	591.823	0.167	0.067		645.337	0.118		591.823	0.025		645.337	0.015
	592.282	0.163	0.063		645.8	0.119		592.282	0.025		645.8	0.015
	592.741	0.159	0.059		646.264	0.119		592.741	0.025		646.264	0.015
	593.201	0.156	0.056		646.727	0.12		593.201	0.025		646.727	0.015
	593.66	0.155	0.055		647.191	0.12		593.66	0.025		647.191	0.015
	594.119	0.153	0.053		647.654	0.12		594.119	0.024		647.654	0.015
	594.579	0.151	0.051		648.118	0.12		594.579	0.025		648.118	0.015
	595.038	0.149	0.049		648.582	0.12		595.038	0.025		648.582	0.014
	595.498	0.148	0.048		649.045	0.12		595.498	0.024		649.045	0.014
	595.957	0.148	0.048		649.509	0.12		595.957	0.025		649.509	0.014
	596.417	0.148	0.048		649.973	0.12		596.417	0.025		649.973	0.014
	596.876	0.149	0.049		650.437	0.12		596.876	0.026		650.437	0.014
	597.336	0.15	0.05		650.901	0.12		597.336	0.025		650.901	0.014
	597.795	0.151	0.051		651.365	0.119		597.795	0.025		651.365	0.014
	598.255	0.151	0.051		651.828	0.119		598.255	0.025		651.828	0.014
	598.715	0.15	0.05		652.292	0.118		598.715	0.025		652.292	0.015
	599.175	0.149	0.049		652.756	0.118		599.175	0.025		652.756	0.014
	599.634	0.148	0.048		653.221	0.117		599.634	0.025		653.221	0.014
	600.094	0.147	0.047		653.685	0.117		600.094	0.025		653.685	0.014
	600.554	0.145	0.045		654.149	0.117		600.554	0.025		654.149	0.014
	601.014	0.144	0.044		654.613	0.117		601.014	0.025		654.613	0.014
	601.474	0.141	0.041		655.077	0.116		601.474	0.025		655.077	0.014
	601.934	0.141	0.041		655.541	0.116		601.934	0.025		655.541	0.014
	602.394	0.139	0.039		656.006	0.115		602.394	0.025		656.006	0.014
	602.854	0.138	0.038		656.47	0.115		602.854	0.025		656.47	0.014
	603.314	0.135	0.035		656.934	0.115		603.314	0.025		656.934	0.014
	603.774	0.133	0.033		657.399	0.115		603.774	0.025		657.399	0.014
	604.234	0.131	0.031		657.863	0.115		604.234	0.025		657.863	0.014
	604.695	0.131	0.031		658.327	0.114		604.695	0.025		658.327	0.014
	605.155	0.129	0.029		658.792	0.114		605.155	0.025		658.792	0.014
	605.615	0.128	0.028		659.256	0.113		605.615	0.024		659.256	0.014
	606.075	0.125	0.025		659.721	0.113		606.075	0.025		659.721	0.014
	606.536	0.124	0.024		660.186	0.112		606.536	0.025		660.186	0.014
	606.996	0.124	0.024		660.65	0.112		606.996	0.025		660.65	0.014
	607.457	0.123	0.023		661.115	0.112		607.457	0.025		661.115	0.014
	607.917	0.123	0.023		661.58	0.111		607.917	0.026		661.58	0.014
	608.378	0.123	0.023		662.044	0.111		608.378	0.025		662.044	0.014
	608.838	0.123	0.023		662.509	0.11		608.838	0.025		662.509	0.014
	609.299	0.122	0.022		662.974	0.11		609.299	0.025		662.974	0.013
	609.759	0.122	0.022		663.439	0.11		609.759	0.025		663.439	0.013
	610.22	0.123	0.023		663.904	0.11		610.22	0.025		663.904	0.013
	610.681	0.12	0.02		664.369	0.11		610.681	0.025		664.369	0.013
	611.141	0.121	0.021		664.834	0.11		611.141	0.025		664.834	0.013
	611.602	0.121	0.021		665.299	0.11		611.602	0.025		665.299	0.013
	612.063	0.12	0.02		665.764	0.11		612.063	0.025		665.764	0.013
	612.524	0.12	0.02		666.229	0.109		612.524	0.025		666.229	0.013
	612.985	0.119	0.019		666.694	0.109		612.985	0.025		666.694	0.013
	613.445	0.119	0.019		667.159	0.109		613.445	0.025		667.159	0.013
	613.906	0.119	0.019		667.624	0.109		613.906	0.025		667.624	0.013
	614.367	0.119	0.019		668.089	0.109		614.367	0.025		668.089	0.013
	614.828	0.119	0.019		668.555	0.109		614.828	0.025		668.555	0.013
	615.289	0.119	0.019		669.02	0.109		615.289	0.025		669.02	0.012
	615.751	0.119	0.019		669.485	0.109		615.751	0.025		669.485	0.012
	616.212	0.119	0.019		669.95	0.109		616.212	0.026		669.95	0.012
	616.673	0.118	0.018		670.416	0.109		616.673	0.025		670.416	0.012
	617.134	0.117	0.017		670.881	0.109		617.134	0.025		670.881	0.012
	617.595	0.118	0.018		671.347	0.109		617.595	0.025		671.347	0.012
	618.057	0.117	0.017		671.812	0.11		618.057	0.025		671.812	0.012
	618.518	0.116	0.016		672.278	0.11		618.518	0.025		672.278	0.012
	618.979	0.116	0.016		672.743	0.111		618.979	0.025		672.743	0.012
	619.441	0.115	0.015		673.209	0.111		619.441	0.025		673.209	0.012
	619.902	0.116	0.016		673.675	0.111		619.902	0.025		673.675	0.012
	620.363	0.116	0.016		674.14	0.111		620.363	0.025		674.14	0.012
	620.825	0.117	0.017		674.606	0.111		620.825	0.025		674.606	0.012
	621.287	0.117	0.017		675.072	0.112		621.287	0.025		675.072	0.012
	621.748	0.116	0.016		675.538	0.112		621.748	0.024		675.538	0.012
	622.21	0.116	0.016		676.003	0.113		622.21	0.025		676.003	0.012
	622.671	0.116	0.016		676.469	0.113		622.671	0.024		676.469	0.012
	623.133	0.116	0.016		676.935	0.114		623.133	0.024		676.935	0.012
	623.595	0.116	0.016		677.401	0.114		623.595	0.024		677.401	0.012
	624.056	0.116	0.016		677.867	0.115		624.056	0.024		677.867	0.012
	624.518	0.116	0.016		678.333	0.115		624.518	0.025		678.333	0.012
	624.98	0.116	0.016		678.799	0.115		624.98	0.025		678.799	0.012
	625.442	0.116	0.016		679.265	0.116		625.442	0.026		679.265	0.012
	625.904	0.118	0.018		679.731	0.116		625.904	0.025		679.731	0.012
	626.366	0.118	0.018		680.197	0.117		626.366	0.025		680.197	0.012
	626.828	0.119	0.019		680.664	0.117		626.828	0.026		680.664	0.012
	627.29	0.118	0.018		681.13	0.116		627.29	0.026		681.13	0.012
	627.752	0.118	0.018		681.596	0.116		627.752	0.025		681.596	0.012
	628.214	0.117	0.017		682.062	0.115		628.214	0.025		682.062	0.012
	628.676	0.116	0.016		682.529	0.114		628.676	0.025		682.529	0.012
	629.138	0.116	0.016		682.995	0.113		629.138	0.024		682.995	0.012
	629.6	0.115	0.015		683.461	0.113		629.6	0.024		683.461	0.012
	630.063	0.114	0.014		683.928	0.112		630.063	0.024		683.928	0.012
	630.525	0.114	0.014		684.394	0.112		630.525	0.025		684.394	0.012
	630.987	0.114	0.014		684.861	0.111		630.987	0.025		684.861	0.012
	631.449	0.113	0.013		685.327	0.111		631.449	0.024		685.327	0.012
	631.912	0.114	0.014		685.794	0.111		631.912	0.025		685.794	0.012
	632.374	0.113	0.013		686.26	0.11		632.374	0.024		686.26	0.012
	632.837	0.113	0.013		686.727	0.11		632.837	0.025		686.727	0.012
	633.299	0.111	0.011		687.194	0.111		633.299	0.024		687.194	0.012
	633.762	0.112	0.012		687.66	0.111		633.762	0.025		687.66	0.012
	634.224	0.111	0.011		688.127	0.112		634.224	0.025		688.127	0.012
	634.687	0.111	0.011		688.594	0.113		634.687	0.025		688.594	0.012
	635.15	0.111	0.011		689.061	0.115		635.15	0.025		689.061	0.012
	635.612	0.11	0.01		689.528	0.117		635.612	0.025		689.528	0.012
	636.075	0.112	0.012		689.995	0.119		636.075	0.025		689.995	0.012
	636.538	0.112	0.012		690.462	0.122		636.538	0.025		690.462	0.012
	637	0.111	0.011		690.929	0.124		637	0.025		690.929	0.012
	637.463	0.11	0.01		691.396	0.127		637.463	0.025		691.396	0.011
	637.926	0.11	0.01		691.863	0.129		637.926	0.025		691.863	0.011
	638.389	0.11	0.01		692.33	0.132		638.389	0.024		692.33	0.011
	638.852	0.111	0.011		692.797	0.134		638.852	0.024		692.797	0.011
	639.315	0.111	0.011		693.264	0.136		639.315	0.025		693.264	0.011
	639.778	0.112	0.012		693.731	0.136		639.778	0.025		693.731	0.011
	640.241	0.112	0.012		694.198	0.136		640.241	0.024		694.198	0.011
	640.704	0.113	0.013		694.666	0.134		640.704	0.024		694.666	0.01
	641.167	0.113	0.013		695.133	0.132		641.167	0.025		695.133	0.01
	641.63	0.113	0.013		695.6	0.13		641.63	0.024		695.6	0.01
	642.093	0.112	0.012		696.068	0.128		642.093	0.024		696.068	0.01
	642.557	0.111	0.011		696.535	0.125		642.557	0.024		696.535	0.01
	643.02	0.112	0.012		697.002	0.122		643.02	0.024		697.002	0.01
	643.483	0.111	0.011		697.47	0.119		643.483	0.025		697.47	0.01
	643.946	0.111	0.011		697.937	0.116		643.946	0.025		697.937	0.01
	644.41	0.111	0.011		698.405	0.114		644.41	0.024		698.405	0.01
	644.873	0.11	0.01		698.872	0.112		644.873	0.025		698.872	0.01
	645.337	0.11	0.01		699.34	0.11		645.337	0.025		699.34	0.01
	645.8	0.11	0.01		699.808	0.108		645.8	0.025		699.808	0.01
	646.264	0.11	0.01		700.275	0.107		646.264	0.025		700.275	0.01
	646.727	0.111	0.011		700.743	0.107		646.727	0.024		700.743	0.01
	647.191	0.111	0.011		701.211	0.106		647.191	0.025		701.211	0.01
	647.654	0.11	0.01		701.679	0.106		647.654	0.025		701.679	0.01
	648.118	0.11	0.01		702.146	0.106		648.118	0.025		702.146	0.01
	648.582	0.11	0.01		702.614	0.105		648.582	0.025		702.614	0.01
	649.045	0.11	0.01		703.082	0.105		649.045	0.025		703.082	0.01
	649.509	0.111	0.011		703.55	0.105		649.509	0.025		703.55	0.01
	649.973	0.111	0.011		704.018	0.104		649.973	0.026		704.018	0.01
	650.437	0.11	0.01		704.486	0.104		650.437	0.025		704.486	0.01
	650.901	0.11	0.01		704.954	0.104		650.901	0.026		704.954	0.01
	651.365	0.111	0.011		705.422	0.103		651.365	0.025		705.422	0.01
	651.828	0.11	0.01		705.89	0.103		651.828	0.025		705.89	0.01
	652.292	0.11	0.01		706.358	0.103		652.292	0.025		706.358	0.01
	652.756	0.109	0.009		706.827	0.103		652.756	0.025		706.827	0.01
	653.221	0.109	0.009		707.295	0.104		653.221	0.025		707.295	0.01
	653.685	0.109	0.009		707.763	0.104		653.685	0.025		707.763	0.01
	654.149	0.11	0.01		708.231	0.105		654.149	0.025		708.231	0.01
	654.613	0.109	0.009		708.7	0.105		654.613	0.025		708.7	0.01
	655.077	0.109	0.009		709.168	0.105		655.077	0.025		709.168	0.01
	655.541	0.11	0.01		709.636	0.106		655.541	0.025		709.636	0.01
	656.006	0.11	0.01		710.105	0.107		656.006	0.025		710.105	0.01
	656.47	0.111	0.011		710.573	0.108		656.47	0.025		710.573	0.01
	656.934	0.11	0.01		711.042	0.108		656.934	0.025		711.042	0.01
	657.399	0.11	0.01		711.51	0.109		657.399	0.026		711.51	0.01
	657.863	0.11	0.01		711.979	0.109		657.863	0.025		711.979	0.011
	658.327	0.11	0.01		712.448	0.108		658.327	0.025		712.448	0.011
	658.792	0.111	0.011		712.916	0.108		658.792	0.026		712.916	0.011
	659.256	0.111	0.011		713.385	0.108		659.256	0.026		713.385	0.011
	659.721	0.111	0.011		713.854	0.107		659.721	0.025		713.854	0.011
	660.186	0.111	0.011		714.322	0.107		660.186	0.026		714.322	0.011
	660.65	0.112	0.012		714.791	0.108		660.65	0.026		714.791	0.011
	661.115	0.111	0.011		715.26	0.108		661.115	0.026		715.26	0.011
	661.58	0.111	0.011		715.729	0.108		661.58	0.025		715.729	0.011
	662.044	0.112	0.012		716.198	0.108		662.044	0.026		716.198	0.011
	662.509	0.112	0.012		716.667	0.108		662.509	0.026		716.667	0.011
	662.974	0.112	0.012		717.136	0.108		662.974	0.026		717.136	0.011
	663.439	0.112	0.012		717.604	0.109		663.439	0.027		717.604	0.011
	663.904	0.112	0.012		718.074	0.109		663.904	0.026		718.074	0.011
	664.369	0.111	0.011		718.543	0.11		664.369	0.026		718.543	0.011
	664.834	0.112	0.012		719.012	0.111		664.834	0.026		719.012	0.01
	665.299	0.112	0.012		719.481	0.113		665.299	0.025		719.481	0.01
	665.764	0.112	0.012		719.95	0.114		665.764	0.026		719.95	0.01
	666.229	0.112	0.012		720.419	0.115		666.229	0.026		720.419	0.01
	666.694	0.112	0.012		720.888	0.116		666.694	0.026		720.888	0.01
	667.159	0.113	0.013		721.358	0.117		667.159	0.026		721.358	0.01
	667.624	0.113	0.013		721.827	0.118		667.624	0.026		721.827	0.01
	668.089	0.114	0.014		722.296	0.119		668.089	0.026		722.296	0.01
	668.555	0.114	0.014		722.766	0.121		668.555	0.026		722.766	0.01
	669.02	0.115	0.015		723.235	0.122		669.02	0.026		723.235	0.01
	669.485	0.115	0.015		723.705	0.124		669.485	0.025		723.705	0.01
	669.95	0.116	0.016		724.174	0.125		669.95	0.025		724.174	0.01
	670.416	0.116	0.016		724.644	0.126		670.416	0.025		724.644	0.01
	670.881	0.116	0.016		725.113	0.127		670.881	0.025		725.113	0.01
	671.347	0.116	0.016		725.583	0.128		671.347	0.026		725.583	0.01
	671.812	0.118	0.018		726.052	0.129		671.812	0.025		726.052	0.01
	672.278	0.119	0.019		726.522	0.13		672.278	0.026		726.522	0.01
	672.743	0.119	0.019		726.992	0.131		672.743	0.026		726.992	0.01
	673.209	0.119	0.019		727.462	0.131		673.209	0.027		727.462	0.01
	673.675	0.12	0.02		727.931	0.131		673.675	0.026		727.931	0.01
	674.14	0.121	0.021		728.401	0.131		674.14	0.027		728.401	0.01
	674.606	0.122	0.022		728.871	0.131		674.606	0.026		728.871	0.01
	675.072	0.123	0.023		729.341	0.13		675.072	0.026		729.341	0.01
	675.538	0.125	0.025		729.811	0.13		675.538	0.026		729.811	0.01
	676.003	0.125	0.025		730.281	0.13		676.003	0.026		730.281	0.01
	676.469	0.127	0.027		730.751	0.13		676.469	0.026		730.751	0.01
	676.935	0.128	0.028		731.221	0.129		676.935	0.026		731.221	0.01
	677.401	0.128	0.028		731.691	0.129		677.401	0.026		731.691	0.01
	677.867	0.128	0.028		732.161	0.129		677.867	0.026		732.161	0.01
	678.333	0.126	0.026		732.631	0.129		678.333	0.026		732.631	0.01
	678.799	0.125	0.025		733.101	0.13		678.799	0.026		733.101	0.011
	679.265	0.124	0.024		733.571	0.131		679.265	0.025		733.571	0.011
	679.731	0.123	0.023		734.041	0.132		679.731	0.025		734.041	0.011
	680.197	0.123	0.023		734.512	0.133		680.197	0.025		734.512	0.011
	680.664	0.122	0.022		734.982	0.134		680.664	0.025		734.982	0.011
	681.13	0.12	0.02		735.452	0.135		681.13	0.026		735.452	0.011
	681.596	0.119	0.019		735.923	0.137		681.596	0.026		735.923	0.011
	682.062	0.118	0.018		736.393	0.138		682.062	0.026		736.393	0.012
	682.529	0.118	0.018		736.864	0.139		682.529	0.026		736.864	0.012
	682.995	0.118	0.018		737.334	0.14		682.995	0.025		737.334	0.012
	683.461	0.118	0.018		737.805	0.141		683.461	0.025		737.805	0.012
	683.928	0.118	0.018		738.275	0.141		683.928	0.024		738.275	0.012
	684.394	0.117	0.017		738.746	0.142		684.394	0.025		738.746	0.013
	684.861	0.117	0.017		739.216	0.142		684.861	0.024		739.216	0.013
	685.327	0.117	0.017		739.687	0.142		685.327	0.025		739.687	0.013
	685.794	0.115	0.015		740.158	0.141		685.794	0.026		740.158	0.013
	686.26	0.114	0.014		740.628	0.141		686.26	0.025		740.628	0.013
	686.727	0.113	0.013		741.099	0.14		686.727	0.025		741.099	0.013
	687.194	0.113	0.013		741.57	0.139		687.194	0.025		741.57	0.013
	687.66	0.113	0.013		742.041	0.139		687.66	0.026		742.041	0.013
	688.127	0.113	0.013		742.512	0.138		688.127	0.026		742.512	0.013
	688.594	0.113	0.013		742.982	0.139		688.594	0.025		742.982	0.013
	689.061	0.113	0.013		743.453	0.139		689.061	0.026		743.453	0.012
	689.528	0.112	0.012		743.924	0.14		689.528	0.025		743.924	0.012
	689.995	0.112	0.012		744.395	0.14		689.995	0.026		744.395	0.012
	690.462	0.113	0.013		744.866	0.141		690.462	0.026		744.866	0.012
	690.929	0.114	0.014		745.337	0.142		690.929	0.025		745.337	0.012
	691.396	0.114	0.014		745.809	0.142		691.396	0.025		745.809	0.012
	691.863	0.113	0.013		746.28	0.143		691.863	0.025		746.28	0.012
	692.33	0.113	0.013		746.751	0.143		692.33	0.026		746.751	0.012
	692.797	0.112	0.012		747.222	0.143		692.797	0.026		747.222	0.012
	693.264	0.112	0.012		747.693	0.142		693.264	0.025		747.693	0.012
	693.731	0.112	0.012		748.165	0.142		693.731	0.025		748.165	0.012
	694.198	0.113	0.013		748.636	0.142		694.198	0.026		748.636	0.012
	694.666	0.113	0.013		749.107	0.141		694.666	0.025		749.107	0.012
	695.133	0.114	0.014		749.579	0.141		695.133	0.025		749.579	0.012
	695.6	0.114	0.014		750.05	0.14		695.6	0.025		750.05	0.012
	696.068	0.115	0.015		750.521	0.14		696.068	0.025		750.521	0.011
	696.535	0.114	0.014		750.993	0.14		696.535	0.025		750.993	0.011
	697.002	0.114	0.014		751.464	0.14		697.002	0.025		751.464	0.011
	697.47	0.113	0.013		751.936	0.14		697.47	0.026		751.936	0.011
	697.937	0.112	0.012		752.408	0.141		697.937	0.025		752.408	0.011
	698.405	0.112	0.012		752.879	0.142		698.405	0.025		752.879	0.011
	698.872	0.112	0.012		753.351	0.142		698.872	0.025		753.351	0.011
	699.34	0.112	0.012		753.823	0.143		699.34	0.024		753.823	0.011
	699.808	0.113	0.013		754.294	0.143		699.808	0.025		754.294	0.011
	700.275	0.114	0.014		754.766	0.143		700.275	0.026		754.766	0.011
	700.743	0.114	0.014		755.238	0.144		700.743	0.025		755.238	0.01
	701.211	0.114	0.014		755.71	0.145		701.211	0.025		755.71	0.01
	701.679	0.113	0.013		756.182	0.146		701.679	0.025		756.182	0.01
	702.146	0.112	0.012		756.653	0.147		702.146	0.025		756.653	0.01
	702.614	0.112	0.012		757.125	0.147		702.614	0.025		757.125	0.01
	703.082	0.112	0.012		757.597	0.147		703.082	0.025		757.597	0.01
	703.55	0.112	0.012		758.069	0.147		703.55	0.025		758.069	0.01
	704.018	0.111	0.011		758.541	0.148		704.018	0.024		758.541	0.01
	704.486	0.112	0.012		759.014	0.148		704.486	0.025		759.014	0.01
	704.954	0.113	0.013		759.486	0.149		704.954	0.025		759.486	0.01
	705.422	0.112	0.012		759.958	0.149		705.422	0.025		759.958	0.01
	705.89	0.113	0.013		760.43	0.15		705.89	0.025		760.43	0.01
	706.358	0.113	0.013		760.902	0.15		706.358	0.025		760.902	0.01
	706.827	0.112	0.012		761.374	0.151		706.827	0.025		761.374	0.01
	707.295	0.112	0.012		761.847	0.151		707.295	0.025		761.847	0.01
	707.763	0.112	0.012		762.319	0.152		707.763	0.024		762.319	0.01
	708.231	0.111	0.011		762.791	0.153		708.231	0.025		762.791	0.01
	708.7	0.111	0.011		763.264	0.154		708.7	0.025		763.264	0.01
	709.168	0.111	0.011		763.736	0.156		709.168	0.025		763.736	0.01
	709.636	0.111	0.011		764.209	0.157		709.636	0.026		764.209	0.01
	710.105	0.112	0.012		764.681	0.159		710.105	0.025		764.681	0.01
	710.573	0.112	0.012		765.154	0.16		710.573	0.026		765.154	0.01
	711.042	0.113	0.013		765.626	0.162		711.042	0.025		765.626	0.01
	711.51	0.113	0.013		766.099	0.163		711.51	0.025		766.099	0.01
	711.979	0.113	0.013		766.571	0.165		711.979	0.025		766.571	0.01
	712.448	0.113	0.013		767.044	0.166		712.448	0.025		767.044	0.01
	712.916	0.113	0.013		767.517	0.167		712.916	0.026		767.517	0.01
	713.385	0.114	0.014		767.99	0.169		713.385	0.025		767.99	0.01
	713.854	0.113	0.013		768.462	0.17		713.854	0.025		768.462	0.01
	714.322	0.113	0.013		768.935	0.171		714.322	0.025		768.935	0.01
	714.791	0.114	0.014		769.408	0.172		714.791	0.025		769.408	0.01
	715.26	0.114	0.014		769.881	0.174		715.26	0.025		769.881	0.01
	715.729	0.114	0.014		770.354	0.175		715.729	0.025		770.354	0.01
	716.198	0.114	0.014		770.827	0.177		716.198	0.025		770.827	0.01
	716.667	0.114	0.014		771.3	0.179		716.667	0.025		771.3	0.01
	717.136	0.113	0.013		771.773	0.181		717.136	0.025		771.773	0.011
	717.604	0.114	0.014		772.246	0.182		717.604	0.025		772.246	0.011
	718.074	0.114	0.014		772.719	0.184		718.074	0.026		772.719	0.011
	718.543	0.114	0.014		773.192	0.186		718.543	0.025		773.192	0.011
	719.012	0.115	0.015		773.665	0.187		719.012	0.025		773.665	0.011
	719.481	0.116	0.016		774.138	0.188		719.481	0.025		774.138	0.011
	719.95	0.115	0.015		774.612	0.189		719.95	0.025		774.612	0.012
	720.419	0.116	0.016		775.085	0.19		720.419	0.025		775.085	0.012
	720.888	0.117	0.017		775.558	0.191		720.888	0.024		775.558	0.012
	721.358	0.117	0.017		776.031	0.191		721.358	0.024		776.031	0.012
	721.827	0.118	0.018		776.505	0.191		721.827	0.025		776.505	0.012
	722.296	0.119	0.019		776.978	0.192		722.296	0.025		776.978	0.012
	722.766	0.119	0.019		777.452	0.193		722.766	0.025		777.452	0.012
	723.235	0.12	0.02		777.925	0.194		723.235	0.025		777.925	0.013
	723.705	0.12	0.02		778.399	0.195		723.705	0.024		778.399	0.013
	724.174	0.121	0.021		778.872	0.196		724.174	0.025		778.872	0.013
	724.644	0.122	0.022		779.346	0.196		724.644	0.025		779.346	0.013
	725.113	0.123	0.023		779.819	0.197		725.113	0.025		779.819	0.013
	725.583	0.124	0.024		780.293	0.197		725.583	0.026		780.293	0.013
	726.052	0.124	0.024		780.767	0.197		726.052	0.026		780.767	0.013
	726.522	0.124	0.024		781.24	0.197		726.522	0.026		781.24	0.013
	726.992	0.126	0.026		781.714	0.197		726.992	0.025		781.714	0.013
	727.462	0.126	0.026		782.188	0.197		727.462	0.025		782.188	0.013
	727.931	0.126	0.026		782.662	0.197		727.931	0.025		782.662	0.013
	728.401	0.129	0.029		783.135	0.197		728.401	0.024		783.135	0.013
	728.871	0.132	0.032		783.609	0.198		728.871	0.025		783.609	0.013
	729.341	0.135	0.035		784.083	0.199		729.341	0.024		784.083	0.013
	729.811	0.139	0.039		784.557	0.2		729.811	0.025		784.557	0.013
	730.281	0.147	0.047		785.031	0.201		730.281	0.024		785.031	0.013
	730.751	0.158	0.058		785.505	0.203		730.751	0.024		785.505	0.013
	731.221	0.175	0.075		785.979	0.204		731.221	0.024		785.979	0.013
	731.691	0.197	0.097		786.453	0.206		731.691	0.024		786.453	0.013
	732.161	0.22	0.12		786.927	0.208		732.161	0.024		786.927	0.013
	732.631	0.243	0.143		787.402	0.21		732.631	0.024		787.402	0.014
	733.101	0.261	0.161		787.876	0.212		733.101	0.024		787.876	0.014
	733.571	0.27	0.17		788.35	0.215		733.571	0.025		788.35	0.014
	734.041	0.269	0.169		788.824	0.218		734.041	0.025		788.824	0.014
	734.512	0.265	0.165		789.298	0.22		734.512	0.025		789.298	0.014
	734.982	0.259	0.159		789.773	0.223		734.982	0.024		789.773	0.014
	735.452	0.253	0.153		790.247	0.226		735.452	0.024		790.247	0.014
	735.923	0.25	0.15		790.722	0.228		735.923	0.025		790.722	0.014
	736.393	0.251	0.151		791.196	0.23		736.393	0.025		791.196	0.014
	736.864	0.254	0.154		791.67	0.232		736.864	0.025		791.67	0.014
	737.334	0.26	0.16		792.145	0.234		737.334	0.024		792.145	0.014
	737.805	0.265	0.165		792.619	0.235		737.805	0.024		792.619	0.014
	738.275	0.271	0.171		793.094	0.236		738.275	0.024		793.094	0.015
	738.746	0.275	0.175		793.569	0.237		738.746	0.024		793.569	0.015
	739.216	0.275	0.175		794.043	0.237		739.216	0.025		794.043	0.015
	739.687	0.274	0.174		794.518	0.237		739.687	0.025		794.518	0.015
	740.158	0.271	0.171		794.993	0.237		740.158	0.025		794.993	0.015
	740.628	0.265	0.165		795.467	0.237		740.628	0.025		795.467	0.015
	741.099	0.255	0.155		795.942	0.237		741.099	0.025		795.942	0.015
	741.57	0.243	0.143		796.417	0.237		741.57	0.025		796.417	0.015
	742.041	0.228	0.128		796.892	0.236		742.041	0.025		796.892	0.015
	742.512	0.213	0.113		797.367	0.236		742.512	0.024		797.367	0.015
	742.982	0.201	0.101		797.842	0.235		742.982	0.025		797.842	0.015
	743.453	0.189	0.089		798.316	0.235		743.453	0.024		798.316	0.015
	743.924	0.182	0.082		798.791	0.234		743.924	0.025		798.791	0.015
	744.395	0.175	0.075		799.266	0.234		744.395	0.025		799.266	0.015
	744.866	0.173	0.073		799.741	0.234		744.866	0.025		799.741	0.015
	745.337	0.173	0.073		800.217	0.234		745.337	0.025
	745.809	0.176	0.076		800.692	0.234		745.809	0.024
	746.28	0.181	0.081		801.167	0.234		746.28	0.025
	746.751	0.183	0.083		801.642	0.234		746.751	0.024
	747.222	0.184	0.084		802.117	0.233		747.222	0.025
	747.693	0.182	0.082		802.592	0.233		747.693	0.025
	748.165	0.179	0.079		803.068	0.232		748.165	0.025
	748.636	0.176	0.076		803.543	0.23		748.636	0.025
	749.107	0.173	0.073		804.018	0.229		749.107	0.025
	749.579	0.168	0.068		804.494	0.227		749.579	0.025
	750.05	0.162	0.062		804.969	0.225		750.05	0.026
	750.521	0.157	0.057		805.445	0.223		750.521	0.025
	750.993	0.151	0.051		805.92	0.222		750.993	0.025
	751.464	0.146	0.046		806.396	0.22		751.464	0.025
	751.936	0.143	0.043		806.871	0.22		751.936	0.026
	752.408	0.141	0.041		807.347	0.219		752.408	0.025
	752.879	0.141	0.041		807.822	0.219		752.879	0.025
	753.351	0.14	0.04		808.298	0.218		753.351	0.025
	753.823	0.14	0.04		808.774	0.218		753.823	0.025
	754.294	0.14	0.04		809.249	0.217		754.294	0.025
	754.766	0.139	0.039		809.725	0.216		754.766	0.025
	755.238	0.139	0.039		810.201	0.216		755.238	0.024
	755.71	0.138	0.038		810.677	0.215		755.71	0.024
	756.182	0.138	0.038		811.153	0.215		756.182	0.024
	756.653	0.137	0.037		811.629	0.214		756.653	0.024
	757.125	0.134	0.034		812.105	0.214		757.125	0.025
	757.597	0.133	0.033		812.58	0.214		757.597	0.024
	758.069	0.13	0.03		813.056	0.214		758.069	0.024
	758.541	0.129	0.029		813.533	0.214		758.541	0.024
	759.014	0.128	0.028		814.009	0.214		759.014	0.025
	759.486	0.128	0.028		814.485	0.214		759.486	0.024
	759.958	0.129	0.029		814.961	0.213		759.958	0.024
	760.43	0.13	0.03		815.437	0.213		760.43	0.024
	760.902	0.13	0.03		815.913	0.214		760.902	0.024
	761.374	0.13	0.03		816.389	0.214		761.374	0.022
	761.847	0.13	0.03		816.866	0.215		761.847	0.023
	762.319	0.129	0.029		817.342	0.215		762.319	0.023
	762.791	0.127	0.027		817.818	0.216		762.791	0.024
	763.264	0.128	0.028		818.295	0.217		763.264	0.024
	763.736	0.127	0.027		818.771	0.219		763.736	0.024
	764.209	0.127	0.027		819.248	0.22		764.209	0.024
	764.681	0.126	0.026		819.724	0.222		764.681	0.024
	765.154	0.123	0.023		820.2	0.224		765.154	0.024
	765.626	0.122	0.022		820.677	0.226		765.626	0.024
	766.099	0.121	0.021		821.154	0.228		766.099	0.024
	766.571	0.12	0.02		821.63	0.23		766.571	0.024
	767.044	0.118	0.018		822.107	0.231		767.044	0.024
	767.517	0.119	0.019		822.584	0.232		767.517	0.025
	767.99	0.118	0.018		823.06	0.233		767.99	0.024
	768.462	0.119	0.019		823.537	0.234		768.462	0.025
	768.935	0.119	0.019		824.014	0.236		768.935	0.024
	769.408	0.118	0.018		824.491	0.237		769.408	0.024
	769.881	0.117	0.017		824.967	0.238		769.881	0.024
	770.354	0.118	0.018		825.444	0.24		770.354	0.024
	770.827	0.118	0.018		825.921	0.241		770.827	0.024
	771.3	0.118	0.018		826.398	0.242		771.3	0.024
	771.773	0.118	0.018		826.875	0.243		771.773	0.024
	772.246	0.117	0.017		827.352	0.244		772.246	0.024
	772.719	0.117	0.017		827.829	0.244		772.719	0.023
	773.192	0.117	0.017		828.306	0.245		773.192	0.024
	773.665	0.117	0.017		828.783	0.245		773.665	0.023
	774.138	0.118	0.018		829.261	0.246		774.138	0.024
	774.612	0.117	0.017		829.738	0.246		774.612	0.024
	775.085	0.119	0.019		830.215	0.246		775.085	0.024
	775.558	0.12	0.02		830.692	0.247		775.558	0.023
	776.031	0.121	0.021		831.169	0.247		776.031	0.024
	776.505	0.121	0.021		831.647	0.248		776.505	0.023
	776.978	0.122	0.022		832.124	0.249		776.978	0.024
	777.452	0.125	0.025		832.601	0.249		777.452	0.024
	777.925	0.128	0.028		833.079	0.25		777.925	0.023
	778.399	0.13	0.03		833.556	0.25		778.399	0.024
	778.872	0.132	0.032		834.034	0.251		778.872	0.024
	779.346	0.131	0.031		834.511	0.251		779.346	0.024
	779.819	0.131	0.031		834.989	0.251		779.819	0.023
	780.293	0.131	0.031		835.466	0.25		780.293	0.024
	780.767	0.131	0.031		835.944	0.25		780.767	0.024
	781.24	0.131	0.031		836.422	0.25		781.24	0.024
	781.714	0.131	0.031		836.899	0.25		781.714	0.024
	782.188	0.131	0.031		837.377	0.25		782.188	0.025
	782.662	0.132	0.032		837.855	0.251		782.662	0.024
	783.135	0.133	0.033		838.333	0.251		783.135	0.024
	783.609	0.133	0.033		838.811	0.251		783.609	0.023
	784.083	0.133	0.033		839.288	0.252		784.083	0.023
	784.557	0.134	0.034		839.766	0.252		784.557	0.024
	785.031	0.134	0.034		840.244	0.253		785.031	0.024
	785.505	0.134	0.034		840.722	0.253		785.505	0.023
	785.979	0.135	0.035		841.2	0.253		785.979	0.024
	786.453	0.136	0.036		841.678	0.254		786.453	0.024
	786.927	0.139	0.039		842.156	0.254		786.927	0.024
	787.402	0.141	0.041		842.634	0.255		787.402	0.023
	787.876	0.143	0.043		843.112	0.255		787.876	0.024
	788.35	0.147	0.047		843.591	0.255		788.35	0.024
	788.824	0.153	0.053		844.069	0.256		788.824	0.024
	789.298	0.16	0.06		844.547	0.256		789.298	0.024
	789.773	0.17	0.07		845.025	0.256		789.773	0.024
	790.247	0.179	0.079		845.504	0.256		790.247	0.024
	790.722	0.187	0.087		845.982	0.256		790.722	0.023
	791.196	0.194	0.094		846.46	0.256		791.196	0.024
	791.67	0.203	0.103		846.939	0.256		791.67	0.023
	792.145	0.214	0.114		847.417	0.255		792.145	0.024
	792.619	0.228	0.128		847.896	0.254		792.619	0.023
	793.094	0.238	0.138		848.374	0.254		793.094	0.023
	793.569	0.247	0.147		848.853	0.253		793.569	0.023
	794.043	0.251	0.151		849.331	0.253		794.043	0.022
	794.518	0.251	0.151		849.81	0.252		794.518	0.022
	794.993	0.251	0.151		850.288	0.252		794.993	0.022
	795.467	0.247	0.147		850.767	0.251		795.467	0.022
	795.942	0.246	0.146		851.246	0.251		795.942	0.023
	796.417	0.247	0.147		851.724	0.25		796.417	0.023
	796.892	0.25	0.15		852.203	0.25		796.892	0.023
	797.367	0.251	0.151		852.682	0.25		797.367	0.023
	797.842	0.252	0.152		853.161	0.25		797.842	0.023
	798.316	0.252	0.152		853.64	0.25		798.316	0.023
	798.791	0.252	0.152		854.119	0.251		798.791	0.022
	799.266	0.251	0.151		854.597	0.251		799.266	0.023
	799.741	0.25	0.15		855.076	0.251		799.741	0.023
	800.217	0.248	0.148		855.555	0.251		800.217	0.023
	800.692	0.245	0.145		856.034	0.252		800.692	0.022
	801.167	0.241	0.141		856.513	0.252		801.167	0.023
	801.642	0.239	0.139		856.993	0.253		801.642	0.023
	802.117	0.236	0.136		857.472	0.253		802.117	0.023
	802.592	0.232	0.132		857.951	0.254		802.592	0.022
	803.068	0.227	0.127		858.43	0.254		803.068	0.022
	803.543	0.22	0.12		858.909	0.255		803.543	0.022
	804.018	0.213	0.113		859.389	0.256		804.018	0.022
	804.494	0.205	0.105		859.868	0.256		804.494	0.022
	804.969	0.197	0.097		860.347	0.257		804.969	0.023
	805.445	0.19	0.09		860.827	0.257		805.445	0.023
	805.92	0.184	0.084		861.306	0.258		805.92	0.023
	806.396	0.18	0.08		861.785	0.258		806.396	0.023
	806.871	0.175	0.075		862.265	0.258		806.871	0.023
	807.347	0.171	0.071		862.744	0.259		807.347	0.023
	807.822	0.167	0.067		863.224	0.259		807.822	0.022
	808.298	0.162	0.062		863.703	0.259		808.298	0.023
	808.774	0.159	0.059		864.183	0.26		808.774	0.022
	809.249	0.155	0.055		864.663	0.26		809.249	0.023
	809.725	0.151	0.051		865.142	0.26		809.725	0.022
	810.201	0.148	0.048		865.622	0.26		810.201	0.022
	810.677	0.144	0.044		866.102	0.26		810.677	0.022
	811.153	0.142	0.042		866.581	0.261		811.153	0.022
	811.629	0.14	0.04		867.061	0.261		811.629	0.021
	812.105	0.139	0.039		867.541	0.261		812.105	0.021
	812.58	0.137	0.037		868.021	0.261		812.58	0.021
	813.056	0.136	0.036		868.501	0.262		813.056	0.021
	813.533	0.134	0.034		868.981	0.262		813.533	0.021
	814.009	0.13	0.03		869.461	0.263		814.009	0.021
	814.485	0.129	0.029		869.941	0.263		814.485	0.021
	814.961	0.126	0.026		870.421	0.263		814.961	0.021
	815.437	0.125	0.025		870.901	0.264		815.437	0.021
	815.913	0.123	0.023		871.381	0.264		815.913	0.02
	816.389	0.123	0.023		871.861	0.264		816.389	0.021
	816.866	0.121	0.021		872.341	0.265		816.866	0.021
	817.342	0.121	0.021		872.821	0.265		817.342	0.021
	817.818	0.12	0.02		873.302	0.265		817.818	0.021
	818.295	0.121	0.021		873.782	0.265		818.295	0.02
	818.771	0.121	0.021		874.262	0.265		818.771	0.021
	819.248	0.12	0.02		874.742	0.265		819.248	0.022
	819.724	0.12	0.02		875.223	0.265		819.724	0.021
	820.2	0.121	0.021		875.703	0.264		820.2	0.022
	820.677	0.121	0.021		876.184	0.264		820.677	0.021
	821.154	0.122	0.022		876.664	0.264		821.154	0.022
	821.63	0.122	0.022		877.145	0.264		821.63	0.021
	822.107	0.121	0.021		877.625	0.264		822.107	0.021
	822.584	0.122	0.022		878.106	0.264		822.584	0.022
	823.06	0.12	0.02		878.586	0.264		823.06	0.022
	823.537	0.12	0.02		879.067	0.264		823.537	0.023
	824.014	0.119	0.019		879.548	0.264		824.014	0.022
	824.491	0.119	0.019		880.028	0.264		824.491	0.022
	824.967	0.118	0.018		880.509	0.264		824.967	0.022
	825.444	0.118	0.018		880.99	0.264		825.444	0.022
	825.921	0.118	0.018		881.47	0.264		825.921	0.022
	826.398	0.118	0.018		881.951	0.264		826.398	0.022
	826.875	0.118	0.018		882.432	0.264		826.875	0.022
	827.352	0.119	0.019		882.913	0.265		827.352	0.021
	827.829	0.119	0.019		883.394	0.265		827.829	0.022
	828.306	0.118	0.018		883.875	0.265		828.306	0.021
	828.783	0.117	0.017		884.356	0.265		828.783	0.021
	829.261	0.116	0.016		884.837	0.266		829.261	0.021
	829.738	0.115	0.015		885.318	0.266		829.738	0.021
	830.215	0.113	0.013		885.799	0.266		830.215	0.021
	830.692	0.113	0.013		886.28	0.266		830.692	0.021
	831.169	0.113	0.013		886.761	0.266		831.169	0.021
	831.647	0.112	0.012		887.242	0.267		831.647	0.021
	832.124	0.113	0.013		887.724	0.267		832.124	0.021
	832.601	0.113	0.013		888.205	0.267		832.601	0.021
	833.079	0.114	0.014		888.686	0.267		833.079	0.021
	833.556	0.113	0.013		889.168	0.267		833.556	0.022
	834.034	0.111	0.011		889.649	0.267		834.034	0.021
	834.511	0.112	0.012		890.13	0.267		834.511	0.021
	834.989	0.111	0.011		890.612	0.267		834.989	0.022
	835.466	0.11	0.01		891.093	0.267		835.466	0.022
	835.944	0.11	0.01		891.575	0.267		835.944	0.022
	836.422	0.109	0.009		892.056	0.267		836.422	0.022
	836.899	0.109	0.009		892.538	0.267		836.899	0.022
	837.377	0.109	0.009		893.019	0.268		837.377	0.023
	837.855	0.108	0.008		893.501	0.268		837.855	0.022
	838.333	0.108	0.008		893.982	0.268		838.333	0.022
	838.811	0.109	0.009		894.464	0.269		838.811	0.022
	839.288	0.109	0.009		894.946	0.269		839.288	0.022
	839.766	0.108	0.008		895.428	0.269		839.766	0.022
	840.244	0.108	0.008		895.909	0.269		840.244	0.022
	840.722	0.107	0.007		896.391	0.27		840.722	0.022
	841.2	0.108	0.008		896.873	0.27		841.2	0.021
	841.678	0.108	0.008		897.355	0.27		841.678	0.022
	842.156	0.108	0.008		897.837	0.27		842.156	0.022
	842.634	0.109	0.009		898.319	0.271		842.634	0.022
	843.112	0.109	0.009		898.801	0.271		843.112	0.022
	843.591	0.109	0.009		899.283	0.271		843.591	0.022
	844.069	0.109	0.009		899.765	0.271		844.069	0.022
	844.547	0.109	0.009					844.547	0.023
	845.025	0.109	0.009					845.025	0.023
	845.504	0.109	0.009					845.504	0.023
	845.982	0.108	0.008					845.982	0.022
	846.46	0.109	0.009					846.46	0.022
	846.939	0.109	0.009					846.939	0.021
	847.417	0.108	0.008					847.417	0.022
	847.896	0.109	0.009					847.896	0.022
	848.374	0.109	0.009					848.374	0.021
	848.853	0.109	0.009					848.853	0.021
	849.331	0.109	0.009					849.331	0.021
	849.81	0.109	0.009					849.81	0.021
	850.288	0.109	0.009					850.288	0.021
	850.767	0.108	0.008					850.767	0.02
	851.246	0.109	0.009					851.246	0.02
	851.724	0.109	0.009					851.724	0.021
	852.203	0.109	0.009					852.203	0.022
	852.682	0.109	0.009					852.682	0.022
	853.161	0.11	0.01					853.161	0.022
	853.64	0.112	0.012					853.64	0.022
	854.119	0.113	0.013					854.119	0.022
	854.597	0.113	0.013					854.597	0.022
	855.076	0.112	0.012					855.076	0.022
	855.555	0.112	0.012					855.555	0.022
	856.034	0.112	0.012					856.034	0.022
	856.513	0.111	0.011					856.513	0.022
	856.993	0.114	0.014					856.993	0.021
	857.472	0.115	0.015					857.472	0.021
	857.951	0.115	0.015					857.951	0.021
	858.43	0.116	0.016					858.43	0.02
	858.909	0.119	0.019					858.909	0.021
	859.389	0.12	0.02					859.389	0.021
	859.868	0.122	0.022					859.868	0.021
	860.347	0.124	0.024					860.347	0.021
	860.827	0.126	0.026					860.827	0.022
	861.306	0.127	0.027					861.306	0.021
	861.785	0.129	0.029					861.785	0.021
	862.265	0.131	0.031					862.265	0.021
	862.744	0.131	0.031					862.744	0.022
	863.224	0.134	0.034					863.224	0.022
	863.703	0.135	0.035					863.703	0.021
	864.183	0.137	0.037					864.183	0.022
	864.663	0.136	0.036					864.663	0.022
	865.142	0.135	0.035					865.142	0.022
	865.622	0.134	0.034					865.622	0.021
	866.102	0.133	0.033					866.102	0.022
	866.581	0.132	0.032					866.581	0.022
	867.061	0.131	0.031					867.061	0.021
	867.541	0.129	0.029					867.541	0.022
	868.021	0.13	0.03					868.021	0.022
	868.501	0.131	0.031					868.501	0.022
	868.981	0.134	0.034					868.981	0.022
	869.461	0.138	0.038					869.461	0.022
	869.941	0.142	0.042					869.941	0.022
	870.421	0.144	0.044					870.421	0.021
	870.901	0.145	0.045					870.901	0.02
	871.381	0.144	0.044					871.381	0.021
	871.861	0.143	0.043					871.861	0.021
	872.341	0.141	0.041					872.341	0.021
	872.821	0.14	0.04					872.821	0.022
	873.302	0.14	0.04					873.302	0.022
	873.782	0.14	0.04					873.782	0.022
	874.262	0.139	0.039					874.262	0.021
	874.742	0.136	0.036					874.742	0.022
	875.223	0.134	0.034					875.223	0.022
	875.703	0.13	0.03					875.703	0.021
	876.184	0.126	0.026					876.184	0.022
	876.664	0.123	0.023					876.664	0.022
	877.145	0.12	0.02					877.145	0.022
	877.625	0.12	0.02					877.625	0.022
	878.106	0.119	0.019					878.106	0.022
	878.586	0.118	0.018					878.586	0.022
	879.067	0.117	0.017					879.067	0.022
	879.548	0.117	0.017					879.548	0.022
	880.028	0.116	0.016					880.028	0.021
	880.509	0.116	0.016					880.509	0.022
	880.99	0.115	0.015					880.99	0.021
	881.47	0.114	0.014					881.47	0.023
	881.951	0.113	0.013					881.951	0.022
	882.432	0.111	0.011					882.432	0.021
	882.913	0.112	0.012					882.913	0.021
	883.394	0.111	0.011					883.394	0.022
	883.875	0.109	0.009					883.875	0.021
	884.356	0.108	0.008					884.356	0.021
	884.837	0.109	0.009					884.837	0.021
	885.318	0.109	0.009					885.318	0.02
	885.799	0.108	0.008					885.799	0.021
	886.28	0.108	0.008					886.28	0.02
	886.761	0.108	0.008					886.761	0.021
	887.242	0.107	0.007					887.242	0.021
	887.724	0.107	0.007					887.724	0.021
	888.205	0.106	0.006					888.205	0.021
	888.686	0.106	0.006					888.686	0.022
	889.168	0.106	0.006					889.168	0.022
	889.649	0.107	0.007					889.649	0.022
	890.13	0.106	0.006					890.13	0.021
	890.612	0.106	0.006					890.612	0.021
	891.093	0.104	0.004					891.093	0.021
	891.575	0.104	0.004					891.575	0.02
	892.056	0.104	0.004					892.056	0.021
	892.538	0.104	0.004					892.538	0.021
	893.019	0.104	0.004					893.019	0.021
	893.501	0.105	0.005					893.501	0.021
	893.982	0.104	0.004					893.982	0.021
	894.464	0.105	0.005					894.464	0.021
	894.946	0.104	0.004					894.946	0.021
	895.428	0.103	0.003					895.428	0.02
	895.909	0.103	0.003					895.909	0.021
	896.391	0.103	0.003					896.391	0.021
	896.873	0.103	0.003					896.873	0.022
	897.355	0.102	0.002					897.355	0.022
	897.837	0.102	0.002					897.837	0.022
	898.319	0.102	0.002					898.319	0.022
	898.801	0.102	0.002					898.801	0.022
	899.283	0.102	0.002					899.283	0.022
	899.765	0.101	0.001					899.765	0.023

## Sheet: Luminescence Data
	Pm			Cm
	450.401	0.64		450.401	0.277
	450.848	0.24		450.848	0.395
	451.295	0.524		451.295	0.6
	451.743	0.736		451.743	0.636
	452.19	0.816		452.19	0.595
	452.637	0.636		452.637	0.5
	453.085	1.208		453.085	0.314
	453.532	1.292		453.532	0.35
	453.98	1.192		453.98	0.514
	454.428	1.36		454.428	0.532
	454.875	1.544		454.875	0.509
	455.323	1.392		455.323	0.7
	455.771	1.224		455.771	0.709
	456.218	1.176		456.218	0.6
	456.666	0.956		456.666	0.523
	457.114	1.272		457.114	0.527
	457.562	1.164		457.562	0.573
	458.01	1.356		458.01	0.6
	458.458	1.468		458.458	0.705
	458.906	2.148		458.906	0.482
	459.354	2.644		459.354	0.523
	459.802	3.748		459.802	0.414
	460.25	6.864		460.25	0.391
	460.698	14.192		460.698	0.495
	461.146	30.476		461.146	0.541
	461.594	63.92		461.594	0.8
	462.043	121.66		462.043	0.886
	462.491	204.772		462.491	0.995
	462.939	305.856		462.939	1.168
	463.388	411.88		463.388	1.291
	463.836	506.612		463.836	1.536
	464.284	579.664		464.284	1.586
	464.733	625.628		464.733	1.641
	465.182	649.752		465.182	1.568
	465.63	660.164		465.63	1.464
	466.079	664.62		466.079	1.505
	466.527	667.472		466.527	1.368
	466.976	671.048		466.976	1.318
	467.425	676.336		467.425	1.332
	467.874	682.364		467.874	1.286
	468.322	688.16		468.322	1.15
	468.771	693.316		468.771	0.905
	469.22	698.048		469.22	0.845
	469.669	702.46		469.669	0.895
	470.118	705.136		470.118	1.068
	470.567	708.66		470.567	1.182
	471.016	712.376		471.016	1.291
	471.465	715.516		471.465	1.164
	471.914	718.508		471.914	1.1
	472.363	722.448		472.363	1.123
	472.813	726		472.813	1.095
	473.262	729.092		473.262	1.191
	473.711	733.032		473.711	1.445
	474.16	736.404		474.16	1.482
	474.61	739.868		474.61	1.659
	475.059	743.196		475.059	1.573
	475.509	746.44		475.509	1.532
	475.958	748.648		475.958	1.427
	476.407	750.8		476.407	1.486
	476.857	751.776		476.857	1.786
	477.307	753.312		477.307	1.714
	477.756	754.332		477.756	1.782
	478.206	756.036		478.206	1.723
	478.656	756.508		478.656	1.614
	479.105	757.952		479.105	1.632
	479.555	759.304		479.555	1.673
	480.005	760.82		480.005	1.864
	480.455	761.644		480.455	1.995
	480.905	763		480.905	2.123
	481.355	765.124		481.355	2.173
	481.805	765.616		481.805	2.045
	482.255	766.132		482.255	2.027
	482.705	767.044		482.705	1.955
	483.155	768.42		483.155	1.873
	483.605	767.604		483.605	1.932
	484.055	768.052		484.055	1.923
	484.505	768.028		484.505	1.745
	484.955	768.352		484.955	1.677
	485.406	767.896		485.406	1.573
	485.856	768.332		485.856	1.441
	486.306	769.984		486.306	1.514
	486.757	770.768		486.757	1.491
	487.207	769.52		487.207	1.432
	487.658	767.928		487.658	1.623
	488.108	765.924		488.108	1.818
	488.559	762.084		488.559	1.936
	489.009	758.624		489.009	2
	489.46	756.364		489.46	2.15
	489.911	754.584		489.911	2.132
	490.361	753.368		490.361	2.268
	490.812	751.116		490.812	2.455
	491.263	749.6		491.263	2.486
	491.714	748.492		491.714	2.495
	492.165	746.628		492.165	2.6
	492.616	745.108		492.616	2.577
	493.066	744.596		493.066	2.605
	493.517	744.32		493.517	2.527
	493.968	742.992		493.968	2.559
	494.42	742.452		494.42	2.509
	494.871	741.652		494.871	2.491
	495.322	740.884		495.322	2.405
	495.773	739.16		495.773	2.364
	496.224	738.396		496.224	2.305
	496.675	736.932		496.675	2.395
	497.127	735.152		497.127	2.636
	497.578	732.864		497.578	2.509
	498.029	730.82		498.029	2.395
	498.481	727.912		498.481	2.377
	498.932	724.696		498.932	2.268
	499.384	722.212		499.384	2.264
	499.835	720.196		499.835	2.227
	500.287	718.008		500.287	2.214
	500.738	717.1		500.738	2.182
	501.19	716.012		501.19	2.15
	501.642	714.504		501.642	2.018
	502.093	712.672		502.093	1.773
	502.545	711.212		502.545	1.927
	502.997	708.96		502.997	1.859
	503.449	707.584		503.449	1.941
	503.901	705.264		503.901	2.009
	504.353	703.82		504.353	2.009
	504.804	701.556		504.804	2.127
	505.256	698.652		505.256	2.005
	505.708	694.984		505.708	2
	506.161	692.008		506.161	1.977
	506.613	688.236		506.613	1.977
	507.065	685.176		507.065	2.214
	507.517	681.408		507.517	2.186
	507.969	679.028		507.969	2.295
	508.421	675.144		508.421	2.277
	508.874	671.452		508.874	2.282
	509.326	667.636		509.326	2.259
	509.778	665.432		509.778	2.309
	510.231	662.208		510.231	2.395
	510.683	660.116		510.683	2.445
	511.136	657.764		511.136	2.491
	511.588	655.116		511.588	2.518
	512.041	652.304		512.041	2.214
	512.493	650.288		512.493	2.118
	512.946	649.752		512.946	2.045
	513.399	648.62		513.399	2.027
	513.851	648.056		513.851	2.027
	514.304	647.668		514.304	2.009
	514.757	646.912		514.757	1.723
	515.21	645.168		515.21	1.8
	515.663	644.252		515.663	1.664
	516.116	643.308		516.116	1.668
	516.568	641.508		516.568	1.664
	517.021	640		517.021	1.786
	517.474	636.844		517.474	1.805
	517.927	634.272		517.928	1.909
	518.381	630.616		518.381	2.005
	518.834	626.728		518.834	2.1
	519.287	622.136		519.287	2.191
	519.74	618.284		519.74	2.264
	520.193	613.908		520.193	2.236
	520.647	608.82		520.647	2.4
	521.1	604.416		521.1	2.336
	521.553	600.216		521.553	2.355
	522.007	595.664		522.007	2.377
	522.46	591.28		522.46	2.409
	522.914	588.136		522.914	2.405
	523.367	585.104		523.367	2.236
	523.821	582.288		523.821	2.15
	524.274	580.356		524.274	2.145
	524.728	578.228		524.728	2.364
	525.182	576.308		525.182	2.282
	525.635	573.408		525.635	2.273
	526.089	570.856		526.089	2.236
	526.543	567.88		526.543	2.177
	526.997	564.8		526.997	2.114
	527.451	562.564		527.45	2.095
	527.904	561.264		527.904	2.136
	528.358	559.14		528.358	2.064
	528.812	557.336		528.812	2.114
	529.266	555.024		529.266	2.141
	529.72	551.148		529.72	1.968
	530.174	548.156		530.174	2.059
	530.629	545.248		530.629	1.968
	531.083	541.336		531.083	2.009
	531.537	538.092		531.537	1.973
	531.991	535.304		531.991	1.836
	532.445	532.156		532.445	1.764
	532.9	528.416		532.9	1.541
	533.354	525.812		533.354	1.718
	533.808	522.848		533.808	1.577
	534.263	520.752		534.263	1.591
	534.717	517.632		534.717	1.655
	535.172	514.368		535.172	1.595
	535.626	511.516		535.626	1.595
	536.081	508.86		536.081	1.6
	536.536	506.204		536.536	1.645
	536.99	503.952		536.99	1.75
	537.445	502.676		537.445	1.832
	537.9	500.876		537.9	1.805
	538.354	499.076		538.354	1.682
	538.809	496.26		538.809	1.782
	539.264	493.972		539.264	1.845
	539.719	492.244		539.719	1.745
	540.174	490.304		540.174	1.777
	540.629	488.292		540.629	1.695
	541.084	486.484		541.084	1.623
	541.539	484.128		541.539	1.686
	541.994	481.764		541.994	1.7
	542.449	478.728		542.449	1.564
	542.904	475.572		542.904	1.714
	543.359	471.872		543.359	1.8
	543.815	469.436		543.815	1.636
	544.27	465.608		544.27	1.5
	544.725	462.792		544.725	1.659
	545.181	460.14		545.181	1.605
	545.636	457.324		545.636	1.714
	546.091	453.188		546.091	1.923
	546.547	449.028		546.547	1.923
	547.002	444.568		547.002	1.864
	547.458	439.724		547.458	1.809
	547.913	436.08		547.913	1.786
	548.369	433.096		548.369	1.932
	548.825	431.064		548.825	2.15
	549.28	429.856		549.28	2.277
	549.736	428.868		549.736	2.191
	550.192	428.936		550.192	2.245
	550.648	429.184		550.648	2.245
	551.103	429.744		551.103	2.214
	551.559	430.18		551.559	2.114
	552.015	431.604		552.015	2.227
	552.471	432.564		552.471	2.373
	552.927	432.64		552.927	2.414
	553.383	432.7		553.383	2.345
	553.839	433.044		553.839	2.259
	554.295	433.072		554.295	2.095
	554.751	432.6		554.751	2.195
	555.208	432.008		555.208	2.268
	555.664	431.404		555.664	2.268
	556.12	429.988		556.12	2.391
	556.576	428.352		556.576	2.618
	557.033	427.164		557.033	2.695
	557.489	425.632		557.489	2.709
	557.945	423.928		557.945	2.832
	558.402	422.212		558.402	2.709
	558.858	420.556		558.858	2.741
	559.315	417.812		559.315	2.895
	559.771	415.292		559.771	2.8
	560.228	412.172		560.228	2.764
	560.685	408.876		560.685	2.682
	561.141	405.152		561.141	2.4
	561.598	400.944		561.598	2.373
	562.055	396.152		562.055	2.405
	562.511	389.624		562.511	2.568
	562.968	381.896		562.968	2.459
	563.425	374.044		563.425	2.623
	563.882	367.272		563.882	2.732
	564.339	361.68		564.339	2.636
	564.796	358.62		564.796	2.664
	565.253	357.248		565.253	2.691
	565.71	357.112		565.71	2.745
	566.167	357.484		566.167	2.882
	566.624	358.344		566.624	2.836
	567.081	359.408		567.081	2.714
	567.538	360.672		567.538	2.627
	567.996	361.156		567.996	2.673
	568.453	361.428		568.453	2.745
	568.91	361.104		568.91	2.864
	569.368	360.444		569.368	3.232
	569.825	359.252		569.825	3.536
	570.282	358.98		570.282	3.882
	570.74	358.784		570.74	4.264
	571.197	358.616		571.197	4.682
	571.655	358.276		571.655	5.327
	572.112	357.684		572.112	6.014
	572.57	356.796		572.57	6.809
	573.028	355.32		573.028	7.786
	573.485	353.772		573.485	9.286
	573.943	352.66		573.943	11.368
	574.401	351.744		574.401	14.268
	574.859	350.468		574.859	17.936
	575.316	349.392		575.316	22.145
	575.774	348.66		575.774	26.573
	576.232	346.94		576.232	30.891
	576.69	345.552		576.69	34.805
	577.148	343.812		577.148	38.668
	577.606	341.416		577.606	42.477
	578.064	338.164		578.064	46.291
	578.522	335.448		578.522	49.477
	578.98	331.732		578.98	52.259
	579.438	328.368		579.438	54.05
	579.897	326.028		579.897	55.232
	580.355	323.308		580.355	55.823
	580.813	320.976		580.813	56.273
	581.271	319.368		581.271	56.582
	581.73	316.744		581.73	57.191
	582.188	313.956		582.188	58.082
	582.647	312.32		582.647	59.055
	583.105	310.952		583.105	60.391
	583.564	310.112		583.564	61.909
	584.022	311.304		584.022	63.45
	584.481	312.592		584.481	65.559
	584.939	314.688		584.939	68.205
	585.398	316.892		585.398	71.786
	585.857	319.6		585.857	76.132
	586.315	322.104		586.315	81.559
	586.774	325.352		586.774	88.191
	587.233	327.888		587.233	96.391
	587.692	330.384		587.692	106.018
	588.151	333.124		588.151	117.968
	588.609	334.276		588.609	132.086
	589.068	335.232		589.068	148.718
	589.527	336.548		589.527	167.427
	589.986	337.628		589.986	188.482
	590.445	337.596		590.445	211.082
	590.905	338.564		590.905	236.291
	591.364	338.84		591.364	263.618
	591.823	338.672		591.823	293.623
	592.282	337.916		592.282	326.936
	592.741	337.492		592.741	364.877
	593.201	336.792		593.201	408.691
	593.66	336.34		593.66	459.373
	594.119	336.076		594.119	516.155
	594.579	335.928		594.579	577.6
	595.038	335.416		595.038	641.755
	595.498	335.08		595.498	707.186
	595.957	334.464		595.957	772.677
	596.417	333.6		596.417	836.823
	596.876	332.104		596.876	898.991
	597.336	331.196		597.336	958.395
	597.795	329.516		597.795	1012.53
	598.255	328.5		598.255	1057.99
	598.715	327.248		598.715	1093.44
	599.175	326.244		599.175	1118.19
	599.634	325		599.634	1134.02
	600.094	324.62		600.094	1144.52
	600.554	323.552		600.554	1153.06
	601.014	323.044		601.014	1163.49
	601.474	322.664		601.474	1178.85
	601.934	322.196		601.934	1200.34
	602.394	321.732		602.394	1231.13
	602.854	321.22		602.854	1273.14
	603.314	320.936		603.314	1331.93
	603.774	320.724		603.774	1410.53
	604.234	320.7		604.234	1513.39
	604.695	320.284		604.695	1644.86
	605.155	320.472		605.155	1805.07
	605.615	319.536		605.615	1996.49
	606.075	318.588		606.075	2216.6
	606.536	317.972		606.536	2467.24
	606.996	317.884		606.996	2753.42
	607.457	317.004		607.457	3075.64
	607.917	316.792		607.917	3443.88
	608.378	316.832		608.378	3862.17
	608.838	317.008		608.838	4348.55
	609.299	315.812		609.299	4923.1
	609.759	316.656		609.759	5595.6
	610.22	317.04		610.22	6358.54
	610.681	317.22		610.681	7171.88
	611.141	316.748		611.141	7990.74
	611.602	316.972		611.602	8772.73
	612.063	315.62		612.063	9476.94
	612.524	314.076		612.524	10070.6
	612.985	312.576		612.985	10524.7
	613.445	310.252		613.445	10821
	613.906	308.164		613.906	10935.4
	614.367	305.528		614.367	10851
	614.828	303.332		614.828	10564.7
	615.289	301.792		615.289	10091.7
	615.751	300.58		615.751	9475.66
	616.212	298.7		616.212	8769.48
	616.673	297.164		616.673	8021.31
	617.134	295.36		617.134	7270.38
	617.595	293.412		617.595	6552.41
	618.057	291.936		618.057	5889.4
	618.518	290.132		618.518	5292.54
	618.979	288.516		618.979	4766.38
	619.441	286.836		619.441	4304.29
	619.902	285.388		619.902	3895.34
	620.363	283.672		620.363	3530.21
	620.825	282.676		620.825	3204.09
	621.286	281.272		621.287	2911.1
	621.748	280.608		621.748	2644.45
	622.21	279.176		622.21	2401.44
	622.671	277.756		622.671	2176.71
	623.133	276.624		623.133	1968.75
	623.595	275.572		623.595	1776.36
	624.056	274.308		624.056	1600.18
	624.518	273.044		624.518	1441.14
	624.98	272.5		624.98	1299.69
	625.442	271.516		625.442	1175.33
	625.904	270.356		625.904	1066.54
	626.366	269.452		626.366	970.259
	626.828	268.844		626.828	884.473
	627.29	267.732		627.29	807.964
	627.752	267.052		627.752	739.291
	628.214	267.652		628.214	676.995
	628.676	268.028		628.676	620.127
	629.138	268.752		629.138	568.336
	629.6	269.32		629.6	520.636
	630.063	270.104		630.063	477.459
	630.525	268.74		630.525	438.168
	630.987	267.372		630.987	401.973
	631.449	264.876		631.449	369.095
	631.912	262.1		631.912	339.718
	632.374	259.216		632.374	313.318
	632.837	258.216		632.837	289.586
	633.299	256.872		633.299	268.036
	633.762	256.288		633.762	249.618
	634.224	255.928		634.224	233.145
	634.687	254.716		634.687	219.532
	635.15	252.86		635.15	206.809
	635.612	251.276		635.612	196.382
	636.075	248.92		636.075	187.418
	636.538	246.608		636.538	179.932
	637	245.28		637	173.473
	637.463	243.944		637.463	167.809
	637.926	242.296		637.926	163.455
	638.389	241.716		638.389	159.614
	638.852	241.316		638.852	156.591
	639.315	240.052		639.315	153.918
	639.778	239.636		639.778	151.127
	640.241	240.18		640.241	149.132
	640.704	239.996		640.704	146.65
	641.167	240.044		641.167	144.118
	641.63	240.952		641.63	140.745
	642.093	240.476		642.093	137.236
	642.557	239.616		642.557	133.255
	643.02	238.776		643.02	128.695
	643.483	237.824		643.483	124.259
	643.946	236.316		643.946	119.273
	644.41	234.864		644.41	114.545
	644.873	233.044		644.873	109.605
	645.337	231.944		645.337	104.532
	645.8	230.024		645.8	99.741
	646.264	229.212		646.264	95.177
	646.727	228.004		646.727	91.541
	647.191	226.18		647.191	88.141
	647.654	224.204		647.654	85.341
	648.118	223.028		648.118	82.918
	648.582	220.804		648.582	80.827
	649.045	219.44		649.045	79.195
	649.509	218.496		649.509	77.682
	649.973	217.116		649.973	76.541
	650.437	215.952		650.437	75.809
	650.901	214.284		650.901	75.668
	651.365	212.94		651.365	75.636
	651.828	211.288		651.828	75.655
	652.292	209.772		652.292	75.873
	652.756	208.016		652.756	76.027
	653.221	206.392		653.221	76.145
	653.685	204.972		653.685	76.141
	654.149	203.768		654.149	75.668
	654.613	202.564		654.613	75.164
	655.077	201.488		655.077	74.377
	655.541	200.836		655.541	73.305
	656.006	199.516		656.006	71.636
	656.47	198.364		656.47	69.941
	656.934	197.06		656.934	68.191
	657.399	195.124		657.399	66.445
	657.863	193.468		657.863	64.573
	658.328	192.12		658.327	62.682
	658.792	190.052		658.792	60.905
	659.256	188.528		659.256	59.541
	659.721	187.536		659.721	58.186
	660.186	185.964		660.186	57.095
	660.65	183.86		660.65	55.836
	661.115	182.724		661.115	55.082
	661.58	181.204		661.58	54.323
	662.044	179.448		662.044	53.541
	662.509	177.824		662.509	52.991
	662.974	176.488		662.974	52.673
	663.439	175.156		663.439	52.518
	663.904	173.728		663.904	52.236
	664.369	172.268		664.369	52.277
	664.834	171.048		664.834	52.218
	665.299	170.492		665.299	51.991
	665.764	169.204		665.764	52.014
	666.229	168.2		666.229	51.7
	666.694	167.028		666.694	51.545
	667.159	166.128		667.159	51.186
	667.624	164.548		667.624	50.705
	668.089	163.808		668.089	49.968
	668.555	162.496		668.555	49.136
	669.02	162		669.02	48.555
	669.485	160.784		669.485	47.536
	669.951	159.9		669.95	46.9
	670.416	158.532		670.416	46.309
	670.881	158.212		670.881	45.795
	671.347	157		671.347	45.386
	671.812	156.56		671.812	44.945
	672.278	156.196		672.278	44.727
	672.743	155.312		672.743	44.236
	673.209	154.048		673.209	44.032
	673.675	153.348		673.675	43.745
	674.14	152.068		674.14	43.455
	674.606	150.82		674.606	43.064
	675.072	149.844		675.072	42.473
	675.538	148.632		675.538	41.8
	676.003	146.812		676.003	41.068
	676.469	145.444		676.469	40.218
	676.935	143.46		676.935	39.441
	677.401	141.472		677.401	38.5
	677.867	140.072		677.867	37.673
	678.333	138.688		678.333	36.832
	678.799	137.312		678.799	35.945
	679.265	135.812		679.265	35.064
	679.731	135.312		679.731	34.205
	680.197	134.052		680.197	33.132
	680.664	133.572		680.664	32.259
	681.13	132.3		681.13	31.091
	681.596	131.38		681.596	30.05
	682.062	130.584		682.062	28.855
	682.529	129.384		682.529	27.955
	682.995	127.98		682.995	26.818
	683.461	127.32		683.461	25.532
	683.928	126.872		683.928	24.432
	684.394	125.844		684.394	23.305
	684.861	124.704		684.861	22.2
	685.327	123.864		685.327	21.191
	685.794	122.916		685.794	20.3
	686.26	121.6		686.26	19.477
	686.727	120.44		686.727	18.695
	687.194	119.732		687.194	17.923
	687.661	118.928		687.66	17.182
	688.127	118.248		688.127	16.645
	688.594	117.504		688.594	16.218
	689.061	116.448		689.061	15.564
	689.528	115.52		689.528	15.027
	689.995	114.16		689.995	14.527
	690.462	112.372		690.462	14.245
	690.929	111.22		690.929	13.655
	691.396	110.124		691.396	13.309
	691.863	109.16		691.863	12.918
	692.33	108.468		692.33	12.541
	692.797	108.02		692.797	12.164
	693.264	107.06		693.264	11.891
	693.731	106.208		693.731	11.523
	694.198	104.96		694.198	11.432
	694.666	103.956		694.666	11.095
	695.133	103.24		695.133	10.836
	695.6	102.496		695.6	10.368
	696.068	102.232		696.068	10.173
	696.535	102.344		696.535	9.827
	697.002	102.216		697.002	9.595
	697.47	101.808		697.47	9.368
	697.937	101.748		697.937	9.068
	698.405	101.244		698.405	8.832
	698.872	100.272		698.872	8.609
	699.34	99.504		699.34	8.391
	699.808	98.68		699.808	8.155
	700.275	98.076		700.275	8.082
	700.743	97.416		700.743	7.836
	701.211	97.024		701.211	7.718
	701.679	96.264		701.679	7.682
	702.146	95.864		702.146	7.577
	702.614	94.884		702.614	7.545
	703.082	94.04		703.082	7.586
	703.55	93.192		703.55	7.5
	704.018	92.848		704.018	7.418
	704.486	92.344		704.486	7.345
	704.954	91.896		704.954	7.295
	705.422	91.176		705.422	7.082
	705.89	90.532		705.89	7.027
	706.358	89.38		706.358	6.986
	706.827	88.276		706.827	6.891
	707.295	87.34		707.295	6.791
	707.763	86.404		707.763	6.595
	708.231	85.78		708.231	6.382
	708.7	85.248		708.7	6.255
	709.168	84.436		709.168	6.032
	709.636	84.028		709.636	5.814
	710.105	83.452		710.105	5.809
	710.573	82.912		710.573	5.705
	711.042	82.16		711.042	5.645
	711.51	81.36		711.51	5.405
	711.979	80.524		711.979	5.273
	712.448	79.908		712.448	5.155
	712.916	79.272		712.916	5.164
	713.385	78.92		713.385	5.145
	713.854	78.752		713.854	5.064
	714.322	78.228		714.322	5.045
	714.791	77.736		714.791	4.973
	715.26	76.872		715.26	4.895
	715.729	76.24		715.729	5.005
	716.198	75.38		716.198	4.964
	716.667	74.276		716.667	4.918
	717.135	73.656		717.136	4.914
	717.604	73.312		717.604	4.914
	718.074	72.692		718.074	4.805
	718.543	72.476		718.543	4.718
	719.012	72.84		719.012	4.586
	719.481	72.26		719.481	4.523
	719.95	72.056		719.95	4.423
	720.419	71.716		720.419	4.277
	720.888	71.372		720.888	4.045
	721.358	70.132		721.358	4.1
	721.827	69.72		721.827	4.082
	722.296	69.2		722.296	4
	722.766	68.472		722.766	3.968
	723.235	67.976		723.235	3.923
	723.705	68.328		723.705	3.836
	724.174	68.244		724.174	3.755
	724.644	68.152		724.644	3.745
	725.113	68.336		725.113	3.791
	725.583	68.144		725.583	3.7
	726.052	67.912		726.052	3.673
	726.522	67.392		726.522	3.605
	726.992	66.952		726.992	3.623
	727.461	66.664		727.462	3.559
	727.931	66.512		727.931	3.477
	728.401	66.14		728.401	3.441
	728.871	66.168		728.871	3.305
	729.341	66.192		729.341	3.332
	729.811	65.772		729.811	3.414
	730.281	65.596		730.281	3.455
	730.751	65.64		730.751	3.45
	731.221	65.228		731.221	3.268
	731.691	64.608		731.691	3.15
	732.161	64.2		732.161	3.127
	732.631	63.636		732.631	3.009
	733.101	62.584		733.101	2.927
	733.571	62.212		733.571	2.918
	734.041	61.724		734.041	2.845
	734.512	61.4		734.512	2.805
	734.982	60.92		734.982	2.555
	735.452	61.176		735.452	2.35
	735.923	60.852		735.923	2.318
	736.393	60.536		736.393	2.518
	736.864	60.272		736.864	2.423
	737.334	59.976		737.334	2.105
	737.805	59.32		737.805	2.173
	738.275	59.132		738.275	2.191
	738.746	58.54		738.746	2.136
	739.216	58.008		739.216	2.118
	739.687	57.312		739.687	2.15
	740.158	56.316		740.158	2.259
	740.628	55.3		740.628	2.395
	741.099	54.828		741.099	2.259
	741.57	54.204		741.57	2.182
	742.041	53.94		742.041	2.268
	742.512	54.072		742.512	2.309
	742.982	54.208		742.982	2.105
	743.453	54.252		743.453	2.095
	743.924	54.832		743.924	1.895
	744.395	55.212		744.395	1.918
	744.866	55.836		744.866	1.786
	745.337	56.316		745.337	1.773
	745.809	56.648		745.809	1.636
	746.28	56.648		746.28	1.714
	746.751	56.596		746.751	1.695
	747.222	56.228		747.222	1.6
	747.693	55.752		747.693	1.755
	748.165	55.464		748.165	1.827
	748.636	54.904		748.636	1.655
	749.107	54.432		749.107	1.773
	749.579	53.7		749.579	1.8
	750.05	53.132		750.05	1.886
	750.521	52.156		750.521	1.727
	750.993	51.548		750.993	1.655
	751.464	50.824		751.464	1.732
	751.936	50.272		751.936	1.668
	752.408	49.7		752.408	1.886
	752.879	49.46		752.879	2.027
	753.351	48.612		753.351	2.191
	753.823	47.964		753.823	2.418
	754.294	47.332		754.294	2.455
	754.766	46.628		754.766	2.282
	755.238	45.952		755.238	2.264
	755.71	45.544		755.71	2.25
	756.182	44.912		756.182	2.277
	756.654	44.268		756.653	2.109
	757.125	43.684		757.125	2.145
	757.597	43.252		757.597	1.914
	758.069	42.908		758.069	1.736
	758.541	42.892		758.541	1.664
	759.014	42.868		759.014	1.405
	759.486	43.068		759.486	1.264
	759.958	43.164		759.958	1.395
	760.43	43.372		760.43	1.232
	760.902	44		760.902	1.277
	761.374	44.868		761.374	1.382
	761.847	45.996		761.847	1.359
	762.319	47.276		762.319	1.309
	762.791	48.74		762.791	1.318
	763.264	50.232		763.264	1.191
	763.736	51.928		763.736	1.25
	764.209	53.664		764.209	1.368
	764.681	55.64		764.681	1.295
	765.154	57.692		765.154	1.282
	765.626	59.424		765.626	1.332
	766.099	61.248		766.099	1.323
	766.571	63.348		766.571	1.1
	767.044	66.12		767.044	1.086
	767.517	69.136		767.517	1.023
	767.99	72.82		767.99	0.895
	768.462	77.22		768.462	0.977
	768.935	82.368		768.935	0.773
	769.408	88.04		769.408	0.691
	769.881	94.32		769.881	0.768
	770.354	101.028		770.354	0.836
	770.827	108.38		770.827	0.941
	771.3	115.512		771.3	0.936
	771.773	122.224		771.773	0.918
	772.246	127.972		772.246	0.886
	772.719	132.716		772.719	0.991
	773.192	135.788		773.192	0.977
	773.665	137.8		773.665	0.923
	774.138	138.912		774.138	0.995
	774.612	140.124		774.612	0.973
	775.085	140.944		775.085	1.023
	775.558	141.58		775.558	0.945
	776.031	142.808		776.031	0.914
	776.505	143.256		776.505	0.968
	776.978	143.456		776.978	1.045
	777.452	143.368		777.452	1.105
	777.925	143.148		777.925	1.132
	778.399	142.308		778.399	1.114
	778.872	142.212		778.872	1.264
	779.346	142.02		779.346	1.155
	779.819	142.604		779.819	1.227
	780.293	143.476		780.293	1.118
	780.767	144.14		780.767	1.141
	781.24	144.708		781.24	1.018
	781.714	145.212		781.714	0.873
	782.188	144.336		782.188	0.773
	782.662	143.524		782.662	0.768
	783.135	143.052		783.135	0.65
	783.609	142.56		783.609	0.845
	784.083	141.616		784.083	0.755
	784.557	142.108		784.557	0.955
	785.031	142.4		785.031	0.986
	785.505	142.7		785.505	1.05
	785.979	143.604		785.979	0.936
	786.453	145.692		786.453	0.886
	786.927	148.16		786.927	0.932
	787.402	151.272		787.402	0.977
	787.876	154.976		787.876	0.882
	788.35	159.292		788.35	0.9
	788.824	164.116		788.824	0.823
	789.298	169.932		789.298	0.777
	789.773	177.508		789.773	0.555
	790.247	186.132		790.247	0.473
	790.722	195.82		790.722	0.518
	791.196	206.34		791.196	0.482
	791.67	217.156		791.67	0.441
	792.145	227.672		792.145	0.514
	792.619	237.58		792.619	0.536
	793.094	246.492		793.094	0.668
	793.569	255.748		793.569	0.718
	794.043	266.236		794.043	0.605
	794.518	279.092		794.518	0.482
	794.993	294.336		794.993	0.673
	795.467	310.784		795.467	0.673
	795.942	326.112		795.942	0.573
	796.417	338.08		796.417	0.623
	796.892	345.192		796.892	0.6
	797.367	346.916		797.367	0.573
	797.841	345.476		797.842	0.641
	798.316	342		798.316	0.559
	798.791	336.908		798.791	0.491
	799.266	331.772		799.266	0.473
	799.741	327.508		799.741	0.65
	800.217	323.364
	800.692	319.432
	801.167	316
	801.642	312.936
	802.117	310.204
	802.592	306.596
	803.068	303.816
	803.543	301.532
	804.018	299.312
	804.494	297.052
	804.969	296.1
	805.445	293.804
	805.92	291.128
	806.396	288.172
	806.871	284.2
	807.347	279.572
	807.822	275.804
	808.298	272.92
	808.774	269.292
	809.249	267.376
	809.725	265.648
	810.201	263.548
	810.677	261.248
	811.153	258.956
	811.629	255.34
	812.105	251.292
	812.581	246.712
	813.056	240.948
	813.533	235.816
	814.009	230.788
	814.485	226.844
	814.961	223.936
	815.437	223.596
	815.913	224.172
	816.389	226.684
	816.866	229.26
	817.342	232.224
	817.818	233.94
	818.295	234.188
	818.771	233.996
	819.247	233.456
	819.724	232.48
	820.201	232.584
	820.677	235.14
	821.154	238.124
	821.63	242.18
	822.107	247.024
	822.583	250.812
	823.06	253.176
	823.537	254.584
	824.014	255.18
	824.491	254.616
	824.967	254.688
	825.444	255.584
	825.921	257.256
	826.398	260.004
	826.875	264.096
	827.352	267.676
	827.829	269.536
	828.306	269.748
	828.783	267.232
	829.26	261.5
	829.738	253.228
	830.215	244.08
	830.692	233.424
	831.169	221.6
	831.647	209.584
	832.124	197.32
	832.602	183.608
	833.079	169.484
	833.556	155.404
	834.034	141.46
	834.511	127.736
	834.989	114.788
	835.466	102.74
	835.944	91.832
	836.422	82.204
	836.899	74.112
	837.377	67.672
	837.855	62.244
	838.333	57.604
	838.811	53.724
	839.288	50.128
	839.766	47.044
	840.244	44.744
	840.722	42.6
	841.2	40.828
	841.678	39.352
	842.156	37.74
	842.634	35.824
	843.112	34.552
	843.591	33.068
	844.069	31.736
	844.547	31.02
	845.025	30.1
	845.504	28.94
	845.982	28.152
	846.46	27.34
	846.939	26.428
	847.417	26.096
	847.896	25.64
	848.374	25.28
	848.853	24.892
	849.331	24.408
	849.81	23.88
	850.288	23.78
	850.767	23.268
	851.246	23.22
	851.724	23.424
	852.203	23.892
	852.682	24.452
	853.161	25.236
	853.64	26.216
	854.119	27.216
	854.597	28.088
	855.076	29.328
	855.555	30.588
	856.034	32.096
	856.513	33.848
	856.993	36.052
	857.472	38.46
	857.951	41.584
	858.43	45.04
	858.909	48.988
	859.389	53.22
	859.868	57.86
	860.347	62.496
	860.827	67.012
	861.306	70.956
	861.785	74.956
	862.265	78.824
	862.744	82.28
	863.224	85.556
	863.703	89.16
	864.183	92.672
	864.663	95.512
	865.142	99.18
	865.622	102.796
	866.102	107.024
	866.581	112.4
	867.061	119.184
	867.541	127.508
	868.021	138.24
	868.501	150.56
	868.981	164.428
	869.461	178.876
	869.941	193.956
	870.421	207.488
	870.901	218.62
	871.381	226.232
	871.861	230.772
	872.341	229.796
	872.821	225.992
	873.302	220.016
	873.782	212.236
	874.262	203.18
	874.742	195.64
	875.223	187.244
	875.703	179.332
	876.184	171.824
	876.664	164.9
	877.145	157.616
	877.625	151.96
	878.106	146.452
	878.586	142.56
	879.067	139.34
	879.548	136.74
	880.028	134.336
	880.509	132.464
	880.99	130.808
	881.47	129.4
	881.951	128.92
	882.432	128.804
	882.913	129.088
	883.394	129.568
	883.875	130.452
	884.356	131.292
	884.837	132.24
	885.318	133.236
	885.799	133.936
	886.28	134.96
	886.761	136.512
	887.242	138.476
	887.724	141.596
	888.205	145.588
	888.686	151
	889.168	156.236
	889.649	162.604
	890.13	168.444
	890.612	173.724
	891.093	177.864
	891.575	180.892
	892.056	183.136
	892.538	184.568
	893.019	186.232
	893.501	187.192
	893.982	188.788
	894.464	190.208
	894.946	191.24
	895.428	191.76
	895.909	192.476
	896.391	193
	896.873	193.32
	897.355	193.396
	897.837	193.428
	898.319	193.564
	898.801	194.208
	899.283	194.888
	899.765	196.84
	900.247	199.384
	897.959	202.58
	898.425	205.592
	898.89	209.104
	899.355	212.512
	899.82	215.016
	900.286	216.06
	900.751	215.856
	901.216	213.12
	901.682	208.684
	902.147	202.552
	902.612	195.132
	903.078	186.844
	903.543	178.144
	904.008	169.576
	904.473	162.364
	904.939	155.788
	905.404	149.408
	905.869	144.532
	906.335	139.996
	906.8	134.828
	907.265	130.236
	907.731	126.272
	908.196	122.476
	908.661	119.084
	909.126	116.792
	909.592	115.048
	910.057	114.412
	910.522	114.2
	910.988	115.5
	911.453	117.444
	911.918	120.656
	912.384	124.208
	912.849	128.14
	913.314	132.38
	913.78	136.152
	914.245	140.452
	914.71	145.06
	915.175	151.664
	915.641	158.656
	916.106	168.4
	916.571	178.452
	917.037	190.328
	917.502	202.044
	917.967	214.108
	918.433	225.072
	918.898	234.844
	919.363	243.632
	919.828	251.1
	920.294	257.892
	920.759	264.712
	921.224	272.612
	921.69	280.244
	922.155	288.86
	922.62	297.608
	923.086	306.124
	923.551	313.944
	924.016	320.864
	924.481	327.516
	924.947	333.904
	925.412	341.592
	925.877	349.828
	926.343	359.724
	926.808	369.832
	927.273	379.748
	927.739	387.484
	928.204	395.104
	928.669	400.404
	929.134	404.248
	929.6	406.028
	930.065	407.96
	930.53	407.9
	930.996	407.208
	931.461	406.06
	931.926	404.752
	932.392	401.72
	932.857	397.496
	933.322	392.124
	933.788	384.728
	934.253	376.828
	934.718	367.232
	935.183	357.56
	935.649	347.328
	936.114	336.752
	936.579	325.616
	937.045	313.98
	937.51	301.064
	937.975	287.424
	938.441	273.396
	938.906	258.676
	939.371	243.996
	939.836	228.688
	940.302	213.168
	940.767	196.872
	941.232	180.336
	941.698	163.656
	942.163	148.092
	942.628	133.028
	943.094	119.872
	943.559	108.26
	944.024	98.752
	944.489	90.412
	944.955	77.749
	945.42	73.136
	945.885	68.623
	946.351	64.383
	946.816	60.576
	947.281	57.12
	947.747	54.174
	948.212	51.605
	948.677	49.9
	949.142	48.331
	949.608	46.982
	950.073	45.834
	950.538	44.945
	951.004	44.163
	951.469	43.802
	951.934	43.676
	952.4	43.087
	952.865	43.069
	953.33	43.083
	953.796	43.088
	954.261	43.032
	954.726	43.182
	955.191	43.525
	955.657	44.044
	956.122	44.386
	956.587	44.732
	957.053	45.421
	957.518	45.522
	957.983	45.901
	958.449	46.266
	958.914	46.829
	959.379	47.385
	959.844	48.031
	960.31	48.581
	960.775	49.144
	961.24	49.767
	961.706	49.727
	962.171	49.114
	962.636	48.344
	963.102	47.719
	963.567	47.185
	964.032	46.244
	964.497	46.105
	964.963	46.824
	965.428	47.65
	965.893	48.248
	966.359	49.016
	966.824	49.989
	967.289	50.843
	967.755	51.303
	968.22	51.979
	968.685	52.478
	969.151	53.074
	969.616	53.681
	970.081	54.504
	970.546	55.405
	971.012	56.515
	971.477	57.493
	971.942	58.517
	972.408	59.524
	972.873	60.588
	973.338	62.119
	973.804	63.713
	974.269	65.374
	974.734	67.106
	975.199	68.83
	975.665	70.674
	976.13	74.53
	976.595	78.83
	977.061	83.115
	977.526	87.465
	977.991	91.981
	978.457	96.654
	978.922	99.011
	979.387	100.701
	979.852	102.303
	980.318	103.912
	980.783	105.46
	981.248	107.115
	981.714	108.659
	982.179	110.318
	982.644	111.891
	983.11	113.589
	983.575	115.219
	984.04	116.994
	984.505	118.675
	984.971	120.243
	985.436	121.853
	985.901	123.405
	986.367	124.916
	986.832	126.497
	987.297	127.918
	987.763	128.917
	988.228	129.945
	988.693	130.959
	989.159	131.947
	989.624	132.921
	990.089	133.848
	990.554	134.597
	991.02	135.346
	991.485	136.088
	991.95	136.829
	992.416	137.558
	992.881	137.637
	993.346	138.955
	993.812	137.216
	994.277	137.437
	994.742	135.395
	995.207	142.335
	995.673	137.01
	996.138	140.279
	996.603	140.873
	997.069	147.13
	997.534	143.122
	997.999	143.542
	998.465	141.687
	998.93	140.645
	999.395	133.202
	999.86	142.163
	1000.33	145.543
	1000.79	141.866
	1001.26	141.528
	1001.72	147.143
	1002.19	141.487
	1002.65	142.073
	1003.12	148.075
	1003.58	159.767
	1004.05	158.629
	1004.51	158.367
	1004.98	157.498
	1005.44	171.55
	1005.91	169.756
	1006.37	180.739
	1006.84	180.594
	1007.31	185.002
	1007.77	176.206
	1008.24	172.205

## Sheet: Calculation Atomic Coordinates 
Cm hexachloride
Cm -1.36503039 0.00000000 0.00000000
Cl -1.36497951 -2.73029848 0.00000000
Cl 1.36525143 0.00000000 0.00000000
Cl -1.36497951 2.73029848 0.00000000
Cl -1.36497951 0.00000000 2.73029848
Cl -4.09530300 0.00000000 0.00000000
Cl -1.36497951 0.00000000 -2.73029848
Cm Terpy 1:1 complex
Cm 0.07260257 -0.00909132 -0.01807922
O 1.60521409 -1.95988191 0.81553445
O 0.87321818 -3.97595222 1.34614455
O -0.53120166 -2.40525892 0.68118305
O -1.47372649 1.81090896 -1.02488292
O -1.70081723 3.83667891 -0.17409923
O -0.34066755 2.36758032 0.76319181
O -1.36582728 -1.10228332 -1.83606968
O 0.76210811 -1.61158195 -1.89112812
O -0.59484016 -2.40803857 -3.43991487
O 1.29775326 1.40574865 -1.63103368
O 0.21429237 0.93216180 -3.50078004
O 1.71089764 2.54606970 -3.45893666
N 2.28413452 0.71459344 1.13273010
N 0.05754698 -0.00507566 2.53350033
N -2.22811200 -0.11653730 1.07390486
N -1.18797991 2.70424679 -0.14940028
N 0.65857610 -2.81425987 0.95644868
N -0.40486396 -1.72651998 -2.41866472
N 1.06186438 1.62657555 -2.89325354
C 3.36937242 1.07501880 0.42192928
H 3.20177579 1.24307760 -0.63485984
C 4.63212567 1.23449235 0.98297746
H 5.46679252 1.52798215 0.35706001
C 4.78465693 1.00518340 2.34615172
H 5.75129739 1.11155944 2.82611103
C 3.67199514 0.63326206 3.09217888
H 3.77926020 0.45013871 4.15256370
C 2.42903107 0.49693750 2.46510710
C 1.21457976 0.12289037 3.22759958
C 1.25731716 -0.06514135 4.61330856
H 2.18494540 0.03708864 5.15879441
C 0.09048340 -0.38604487 5.29206715
H 0.10639316 -0.54678629 6.36395451
C -1.09972344 -0.48310356 4.58517053
H -2.01883079 -0.71448643 5.10532919
C -1.09019059 -0.27708994 3.20225674
C -2.34036058 -0.31988580 2.41007933
C -3.58753466 -0.53129709 3.00678339
H -3.67076932 -0.68682385 4.07381675
C -4.73460726 -0.53322878 2.22142073
H -5.70532667 -0.69474341 2.67705989
C -4.61489727 -0.32174874 0.85112136
H -5.47946472 -0.31052008 0.19801681
C -3.34514901 -0.11953329 0.32308019
H -3.20608725 0.05074317 -0.73671414
Cm Terpy 2:1 complex
Cm 0.07957728 0.00081127 -0.09884185
O 0.29132231 -0.02704533 4.15038569
O -0.25197888 -1.00197817 2.24371143
O 0.63782756 0.99812606 2.22477771
O -0.74884951 0.91376141 -2.35219470
O 0.41136522 -0.93833114 -2.48450749
O -0.36804706 -0.00101537 -4.32651799
N 1.99953547 1.22756057 -1.30095721
N -0.01428982 2.60917664 -0.11920492
N -1.98194433 1.08841380 0.99902212
N -1.95202519 -1.37972713 -0.87506013
N 0.35831868 -2.59436002 -0.08776722
N 2.31696203 -0.92711532 0.77629931
N -0.23802693 -0.00897692 -3.09074570
N 0.22867509 -0.00991932 2.90933373
C 2.98394034 0.50868181 -1.87565244
H 2.87145170 -0.56818987 -1.83617489
C 4.09105046 1.08403193 -2.48411719
H 4.85161710 0.45469731 -2.93050578
C 4.19268129 2.47338280 -2.48896445
H 5.04835900 2.96660289 -2.93660702
C 3.17714189 3.22648082 -1.91221432
H 3.24573055 4.30587857 -1.91127656
C 2.07800661 2.57993288 -1.33468498
C 0.94424670 3.33030508 -0.74683191
C 0.86381366 4.72221354 -0.86023676
H 1.63246751 5.28216467 -1.37488395
C -0.23175688 5.38308554 -0.32234142
H -0.32271016 6.45952949 -0.41225985
C -1.21303316 4.64621554 0.32543230
H -2.07946764 5.14542585 0.73713984
C -1.07368028 3.25715400 0.41928649
C -2.08966262 2.43532384 1.11587871
C -3.10899806 3.01638545 1.87838343
H -3.17436564 4.09098861 1.98270123
C -4.03487473 2.20541788 2.52364649
H -4.82538115 2.64880398 3.11871749
C -3.92323367 0.82287547 2.40020282
H -4.61725187 0.14794496 2.88664940
C -2.88369859 0.31286850 1.63383364
H -2.75458400 -0.75609899 1.51781464
C -3.04444421 -0.74690394 -1.34841681
H -3.05015391 0.33113340 -1.24447815
C -4.11222336 -1.40805210 -1.94082473
H -4.96354901 -0.84357903 -2.30189121
C -4.04788577 -2.79423168 -2.05628591
H -4.85504252 -3.35272243 -2.51701434
C -2.92434235 -3.45829788 -1.57867137
H -2.85467784 -4.53276391 -1.68054440
C -1.88628125 -2.72972739 -0.98732840
C -0.66420530 -3.39176277 -0.47581221
C -0.58048872 -4.78640633 -0.39846508
H -1.41575474 -5.40906683 -0.68781988
C 0.58838738 -5.36973467 0.06900717
H 0.67460648 -6.44806108 0.13863950
C 1.64282124 -4.55394508 0.45399819
H 2.55708505 -4.99502298 0.82608495
C 1.49708165 -3.16516787 0.37072784
C 2.58210744 -2.25563676 0.80625043
C 3.82149323 -2.73578072 1.24549880
H 4.03368743 -3.79622523 1.24776461
C 4.79076456 -1.84097305 1.68251860
H 5.75334918 -2.20543040 2.02376416
C 4.50350032 -0.47793970 1.67896032
H 5.22209306 0.25796459 2.01964579
C 3.26098847 -0.07014348 1.21352857
H 3.00028116 0.98105220 1.18252339
Nd Terpy 1:1
Nd 0.08118975 -0.02293928 -0.06947889
O 1.58707389 -1.93991504 0.80901757
O 0.86890804 -3.94218777 1.40235555
O -0.54710090 -2.40614750 0.68442730
O -1.47869864 1.75996102 -1.07174862
O -1.77207602 3.77635285 -0.21878855
O -0.39366185 2.33724249 0.73812215
O -1.36572488 -1.13438937 -1.85130369
O 0.76450284 -1.64004871 -1.91445505
O -0.60169779 -2.45698063 -3.44360765
O 1.33025838 1.45428115 -1.62126333
O 0.24463154 0.91596840 -3.47108027
O 1.71959270 2.55056899 -3.48293159
N 2.29131379 0.73881765 1.14129782
N 0.06423711 0.00449766 2.52980439
N -2.23209944 -0.12108327 1.07228261
N -1.23126268 2.65727734 -0.18708963
N 0.64440778 -2.79699970 0.97405792
N -0.40699859 -1.76420169 -2.43323656
N 1.08610122 1.63911223 -2.88974823
C 3.37404826 1.11843684 0.43784291
H 3.20484907 1.30641145 -0.61563639
C 4.63679279 1.27428683 1.00160618
H 5.47010607 1.58325919 0.38120399
C 4.79061313 1.02063678 2.36009650
H 5.75664102 1.12344303 2.84231578
C 3.67939856 0.63067423 3.09925358
H 3.78789386 0.43114199 4.15669590
C 2.43724240 0.49823866 2.46885606
C 1.22329488 0.10663901 3.22391636
C 1.27166274 -0.12276395 4.60383996
H 2.20266180 -0.04355524 5.14761041
C 0.10655551 -0.45827045 5.27811010
H 0.12630658 -0.65290512 6.34440017
C -1.08679396 -0.52653132 4.57335475
H -2.00430204 -0.77345833 5.08934144
C -1.08177975 -0.27906914 3.19642468
C -2.33877913 -0.29783796 2.41187014
C -3.58715173 -0.46457286 3.02175880
H -3.66749981 -0.58914866 4.09326508
C -4.73954431 -0.45801271 2.24416302
H -5.71069716 -0.58390866 2.71015409
C -4.62422676 -0.28317239 0.86837571
H -5.49269773 -0.26875034 0.22038183
C -3.35330160 -0.11909621 0.32850960
H -3.21693250 0.02672228 -0.73558470
Nd Terpy 2:1
Nd 0.08107145 0.01297769 -0.01270469
O 0.22650360 0.17034422 4.32377871
O -0.31334900 -0.88789463 2.45669592
O 0.62989138 1.08252218 2.34895967
O -0.69750857 0.77386601 -2.41903849
O 0.51575365 -1.04592577 -2.43277468
O -0.22372076 -0.20983190 -4.34332627
N 2.02754641 1.21579864 -1.21922620
N -0.05508091 2.57878458 -0.15311948
N -2.01891113 1.12870369 1.03010657
N -1.94908531 -1.39299265 -0.78564331
N 0.32299762 -2.55753703 0.10613061
N 2.30249782 -0.91902330 0.92590372
N -0.13633883 -0.16373964 -3.08833200
N 0.18103481 0.12177316 3.06687323
C 3.02895196 0.49385387 -1.77114485
H 2.98669268 -0.57432801 -1.58929937
C 4.05587506 1.04339741 -2.51692561
H 4.82877324 0.40730231 -2.93385395
C 4.06009933 2.43646629 -2.71116835
H 4.84430636 2.91540731 -3.28859066
C 3.04340967 3.19299965 -2.15543642
H 3.03568513 4.26529273 -2.30704109
C 2.02312744 2.57144935 -1.40652971
C 0.91596109 3.31358706 -0.80357965
C 0.85902714 4.70629151 -0.88715127
H 1.64030372 5.25580961 -1.39727933
C -0.20441037 5.39875556 -0.31057891
H -0.26188367 6.48009001 -0.37087154
C -1.19382868 4.66583752 0.34342140
H -2.03410716 5.18296465 0.78959770
C -1.10417813 3.27419953 0.41261551
C -2.13838456 2.49092394 1.09003110
C -3.20970087 3.08463216 1.78749991
H -3.29740602 4.16265535 1.84050832
C -4.15328204 2.29546945 2.42193077
H -4.97635351 2.75410304 2.96048959
C -4.02122899 0.89725945 2.36080213
H -4.73085382 0.23544096 2.84487405
C -2.94899958 0.37508029 1.65965356
H -2.80681003 -0.69700511 1.58316667
C -3.04934215 -0.77481620 -1.27387086
H -3.03229491 0.30862947 -1.22698323
C -4.14299809 -1.43858340 -1.79931882
H -4.99318850 -0.87848925 -2.17274105
C -4.11086891 -2.84577331 -1.83002413
H -4.94528048 -3.41380328 -2.22868991
C -2.99099799 -3.49794400 -1.34637345
H -2.95258519 -4.58002101 -1.37617947
C -1.90510756 -2.76296823 -0.82629476
C -0.68948456 -3.39438483 -0.32179835
C -0.57017345 -4.78495343 -0.28034511
H -1.38423120 -5.41422573 -0.61818697
C 0.60009261 -5.37387104 0.19963849
H 0.70665864 -6.45274733 0.23346979
C 1.62769712 -4.53939382 0.63828991
H 2.54526135 -4.97450349 1.01523644
C 1.47306094 -3.15235562 0.59063323
C 2.53136124 -2.26442157 1.05807745
C 3.73267393 -2.73251062 1.63215910
H 3.90942119 -3.79615114 1.73657734
C 4.69077323 -1.83923490 2.07530766
H 5.61327081 -2.20093112 2.51823601
C 4.44475472 -0.45814836 1.94426363
H 5.16144505 0.28350467 2.27959151
C 3.25196085 -0.06258675 1.36772567
H 3.02470416 0.99030986 1.23877671
Pm hexachloride
Pm -1.36500785 0.00000000 0.00000000
Cl -1.36498917 -2.72598444 0.00000000
Cl 1.37876857 0.00000000 0.00000000
Cl -1.36498917 2.72598444 0.00000000
Cl -1.36498917 0.00000000 2.72598444
Cl -4.10880402 0.00000000 0.00000000
Cl -1.36498917 0.00000000 -2.72598444
Pm Terpy 1:1 complex
Pm 0.03412298 0.06269981 -0.04132507
O 1.54142543 -1.86461534 0.74003818
O 0.82140032 -3.88616042 1.26472868
O -0.59796014 -2.30806027 0.65249376
O -1.51305862 1.90537728 -0.92026616
O -1.68049938 3.92082944 -0.03307616
O -0.28557063 2.42789191 0.81285329
O -1.48092999 -0.84578144 -1.86662193
O 0.56930889 -1.60725611 -1.88932484
O -0.86721557 -2.28782145 -3.42146304
O 1.20904742 1.27011482 -1.76927041
O 0.62937089 0.78017717 -3.84242445
O 2.70938778 1.32927479 -3.37073330
N 2.22192978 0.80721309 1.13743412
N 0.04156714 -0.01033119 2.53960506
N -2.26366089 -0.06447249 1.11767313
N -1.17731172 2.78468640 -0.04875961
N 0.59632832 -2.72137570 0.89358704
N -0.59922201 -1.59946951 -2.42486658
N 1.51850469 1.11599560 -3.02804854
C 3.27187618 1.25632057 0.42486220
H 3.07881778 1.43529695 -0.62657227
C 4.52672571 1.48643259 0.98074237
H 5.33384797 1.85234694 0.35655111
C 4.70759354 1.23424481 2.33651166
H 5.66891020 1.39688900 2.81160670
C 3.62928436 0.77169117 3.08289506
H 3.75641415 0.57842425 4.13956897
C 2.39276957 0.56617597 2.46147388
C 1.20769611 0.10129590 3.22010117
C 1.28472343 -0.18113572 4.58860299
H 2.22280782 -0.10038079 5.12022728
C 0.13804218 -0.56915113 5.26706342
H 0.17906209 -0.80055966 6.32540176
C -1.06513904 -0.63909045 4.57879296
H -1.96979780 -0.91873398 5.10089185
C -1.08600257 -0.34566241 3.21099180
C -2.35030256 -0.35427013 2.43951668
C -3.58364215 -0.61763552 3.04515311
H -3.64429583 -0.84236569 4.10157945
C -4.74596983 -0.58285287 2.28305989
H -5.70615207 -0.78536467 2.74490256
C -4.65360956 -0.28094044 0.92793441
H -5.53017891 -0.23790426 0.29213273
C -3.39511164 -0.03121793 0.39084905
H -3.27807736 0.20725491 -0.65831476
Pm Terpy 2:1 complex
Pm 0.04426746 -0.00154136 -0.09351985
O 0.10766122 -0.15691695 4.12772595
O -0.40542810 -1.07061578 2.18301927
O 0.49357453 0.92430807 2.24121988
O -0.89983503 0.96819481 -2.26098125
O 0.25572807 -0.87873707 -2.47557378
O -0.57096609 0.10871693 -4.26917178
N 1.97289803 1.19387954 -1.33677523
N 0.01255233 2.60444311 -0.09810718
N -2.03183672 1.12973803 0.96321946
N -1.99283892 -1.42988060 -0.83254284
N 0.38035762 -2.58512483 -0.10871000
N 2.28601398 -0.89633998 0.83553111
N -0.41003404 0.06813843 -3.03969913
N 0.06706845 -0.10343940 2.88868584
C 2.94491792 0.45615855 -1.90670505
H 2.77235988 -0.61363788 -1.94182080
C 4.11140586 1.00483024 -2.42263114
H 4.86069639 0.36349876 -2.87109007
C 4.28638352 2.38439167 -2.33326666
H 5.19080839 2.85424277 -2.70334424
C 3.28207848 3.15823653 -1.76332045
H 3.40760513 4.23003865 -1.68606874
C 2.12111795 2.53905219 -1.28586538
C 0.99205802 3.30868727 -0.71540241
C 0.93433529 4.69983681 -0.84391779
H 1.71873556 5.23968873 -1.35691736
C -0.16185662 5.38204039 -0.33405378
H -0.23780042 6.45823082 -0.43918680
C -1.16457627 4.66439468 0.30156651
H -2.03469327 5.17745971 0.68778187
C -1.04717948 3.27395011 0.41409425
C -2.08945523 2.47780696 1.10099319
C -3.08032254 3.08643508 1.87989391
H -3.10068627 4.16098403 2.00287078
C -4.03198616 2.30247315 2.52097569
H -4.79997961 2.76648296 3.12964845
C -3.97229661 0.91898479 2.37707287
H -4.68626676 0.26340345 2.86126591
C -2.95725498 0.38122384 1.59585842
H -2.86546986 -0.69010233 1.46923751
C -3.10072161 -0.83018599 -1.31242501
H -3.14825429 0.24434563 -1.18794670
C -4.13127838 -1.51766718 -1.94120391
H -4.99659739 -0.97739223 -2.30634190
C -4.01146478 -2.89677420 -2.08979775
H -4.78593413 -3.47360410 -2.58289743
C -2.87165516 -3.52763035 -1.60587559
H -2.75343289 -4.59489514 -1.73660626
C -1.87533883 -2.77338218 -0.97547396
C -0.63935052 -3.40405846 -0.45925399
C -0.54207801 -4.79536188 -0.33827397
H -1.38002445 -5.43046173 -0.59121875
C 0.63606901 -5.35596631 0.13287251
H 0.72913665 -6.43040693 0.24177842
C 1.68910925 -4.51941865 0.47603716
H 2.60953838 -4.93635640 0.86170249
C 1.53069017 -3.13583455 0.34918085
C 2.61243188 -2.20792415 0.75021723
C 3.90634873 -2.65283467 1.04474824
H 4.16774131 -3.69729400 0.93881997
C 4.86554180 -1.73992494 1.46790470
H 5.87153463 -2.07423052 1.69579903
C 4.51369557 -0.39789651 1.59657363
H 5.22326620 0.34732272 1.93593476
C 3.21885868 -0.02370388 1.26291384
H 2.90573508 1.01198017 1.33287080
Sm Terpy 1:1 complex
Sm 0.06198251 -0.01168490 -0.04157539
O 1.54805208 -1.89916523 0.78988678
O 0.86600964 -3.93383351 1.31306177
O -0.57501685 -2.39840489 0.64512193
O -1.44362616 1.78392741 -0.99779741
O -1.59730362 3.84494326 -0.22159899
O -0.26319372 2.37118621 0.74663698
O -1.42681158 -1.03473343 -1.81203941
O 0.68315233 -1.60194408 -1.90434792
O -0.73178803 -2.40502670 -3.39608164
O 1.31572075 1.28599167 -1.66647732
O 0.28384653 0.87795754 -3.58032330
O 2.09728443 2.12587644 -3.53445804
N 2.25932757 0.74972398 1.14165663
N 0.04804755 0.00042997 2.54045208
N -2.23881516 -0.11449218 1.09165863
N -1.11632188 2.70029180 -0.15921928
N 0.61770849 -2.77868383 0.92703109
N -0.49812279 -1.69784443 -2.40422002
N 1.22329386 1.42404028 -2.95859581
C 3.32852615 1.16200030 0.43575994
H 3.15471450 1.32030488 -0.62165788
C 4.57937332 1.38543346 1.00360764
H 5.40351764 1.71709177 0.38267421
C 4.73403788 1.17359427 2.36912925
H 5.69001780 1.33579481 2.85552292
C 3.63681030 0.74912894 3.11017931
H 3.74512137 0.58831611 4.17454701
C 2.40825679 0.54048309 2.47325994
C 1.21020506 0.10231781 3.22811343
C 1.27467541 -0.17247572 4.59853916
H 2.21187880 -0.10449147 5.13293118
C 0.11963731 -0.54452815 5.27210001
H 0.15195875 -0.77469166 6.33097302
C -1.07941755 -0.60425500 4.57639945
H -1.98974892 -0.87749950 5.09199986
C -1.08743346 -0.31748129 3.20679778
C -2.34548109 -0.32635036 2.42615479
C -3.59189341 -0.51516758 3.03327033
H -3.66843990 -0.67095243 4.10094786
C -4.74528689 -0.49104055 2.25752978
H -5.71560294 -0.63550638 2.71994470
C -4.63148792 -0.27338111 0.88778858
H -5.50034886 -0.24159974 0.24086405
C -3.36153306 -0.09081770 0.35105242
H -3.22822656 0.08524160 -0.70844093
Sm Terpy 2:1 complex
Sm 0.04329869 -0.00297730 -0.00760692
O 0.14406505 0.14333127 4.34774337
O -0.39982811 -0.88308654 2.46322722
O 0.56401473 1.07996793 2.38730223
O -0.80002525 0.81662239 -2.37197293
O 0.41536572 -0.99940493 -2.48940176
O -0.39463774 -0.10284517 -4.34359293
N 1.98676300 1.17527256 -1.21538728
N -0.03666369 2.59630491 -0.13641223
N -2.03810910 1.16288345 1.00071040
N -1.98057482 -1.43286531 -0.77039782
N 0.33124341 -2.55928495 0.08903522
N 2.26472171 -0.88766694 0.96027794
N -0.26149153 -0.09789053 -3.08810113
N 0.10295537 0.11428462 3.08624293
C 2.97428976 0.42919752 -1.75697367
H 2.89104858 -0.64017088 -1.59604163
C 4.04026811 0.95547908 -2.46627970
H 4.80033315 0.29871307 -2.87509810
C 4.10226917 2.34898538 -2.63233926
H 4.92079227 2.80971656 -3.17581170
C 3.09754030 3.13121764 -2.08745029
H 3.13479848 4.20661777 -2.21058986
C 2.03771185 2.52986607 -1.38145743
C 0.93688161 3.30214234 -0.79519542
C 0.88845707 4.69519640 -0.91423952
H 1.67034163 5.23011928 -1.43850440
C -0.17698419 5.39973426 -0.36248081
H -0.23449405 6.47894527 -0.45470239
C -1.17253383 4.68858324 0.30399804
H -2.01847585 5.21652273 0.72577846
C -1.07976917 3.29751803 0.40575910
C -2.11813570 2.52231639 1.09908556
C -3.13977085 3.13494351 1.84634626
H -3.18222314 4.21351536 1.93488284
C -4.09056348 2.35984732 2.49237254
H -4.87795105 2.82986961 3.07244777
C -4.00628843 0.96379934 2.38789535
H -4.72143241 0.31138745 2.87685714
C -2.97205272 0.42458499 1.64051200
H -2.86578030 -0.64915298 1.53625099
C -3.09303987 -0.83683918 -1.25535591
H -3.10668230 0.24526081 -1.18397088
C -4.16198023 -1.52039802 -1.80881093
H -5.02425233 -0.97648974 -2.17891779
C -4.08761470 -2.92313692 -1.87287880
H -4.89926524 -3.50660252 -2.29555072
C -2.95180877 -3.55283103 -1.39327665
H -2.87917467 -4.63190020 -1.45241685
C -1.89622037 -2.79759636 -0.84384189
C -0.66281056 -3.40978908 -0.34613721
C -0.51609778 -4.79786033 -0.32233752
H -1.31856477 -5.44029281 -0.66286571
C 0.66879695 -5.36775498 0.14682583
H 0.79727341 -6.44459337 0.16860535
C 1.67980398 -4.51820656 0.59179502
H 2.60662824 -4.93899566 0.96243685
C 1.49541687 -3.13327914 0.56289533
C 2.53538939 -2.22821184 1.04395328
C 3.75970126 -2.67996407 1.58249323
H 3.97169290 -3.74059876 1.64409542
C 4.69775090 -1.77333164 2.04174112
H 5.63827320 -2.12170653 2.45672323
C 4.40885309 -0.39702564 1.96076858
H 5.10876483 0.35475160 2.30926361
C 3.19532606 -0.01931593 1.41408692
H 2.93513665 1.02995439 1.32058906
